# Supplementary material for: (E)-3-(4-Hydr­oxy-3-methoxy­benzyl­idene)-4-(4-hydroxy­phen­yl)pyrrolidin-2-one
Source: Acta Crystallogr Sect E Struct Rep Online. 2008 Apr 10;64(Pt 5):o814. doi: 10.1107/S1600536808008581 (PMC2961252; doi:10.1107/S1600536808008581)
Supplement: Supplementary file 2 [file e-64-0o814-Isup2.hkl]

# 
# h,k,l, Fc-squared, Fo-squared, sigma(Fo-squared) and status flag 
# 
data_I
_shelx_title ' 080126d in P2(1)/c' 
_shelx_refln_list_code          4 
_shelx_F_calc_maximum      157.09 
_exptl_crystal_F_000       656.00 
_reflns_d_resolution_high  0.8406 
 
loop_ 
 _symmetry_equiv_pos_as_xyz 
 'x, y, z' 
 '-x, y+1/2, -z+1/2' 
 '-x, -y, -z' 
 'x, -y-1/2, z-1/2' 
 
_cell_length_a     6.3881 
_cell_length_b    14.5197 
_cell_length_c    16.8796 
_cell_angle_alpha  90.000 
_cell_angle_beta   96.514 
_cell_angle_gamma  90.000 
 
_shelx_F_squared_multiplier     1.000 
 
loop_ 
 _refln_index_h 
 _refln_index_k 
 _refln_index_l 
 _refln_F_squared_calc 
 _refln_F_squared_meas 
 _refln_F_squared_sigma 
 _refln_observed_status 
   1   0   0      614.59      565.41     12.94 o 
   2   0   0      124.38      109.65      7.20 o 
   3   0   0      111.18      110.22      9.02 o 
   4   0   0      789.33      758.44     18.00 o 
   5   0   0       10.77       11.62      5.06 o 
   6   0   0      293.78      258.85     19.87 o 
   7   0   0       75.59       75.16     17.19 o 
   1   1   0      762.49      696.18      6.89 o 
   2   1   0      248.37      236.78      5.58 o 
   3   1   0      194.45      166.97      5.91 o 
   4   1   0      301.31      299.10      9.69 o 
   5   1   0      620.75      593.14     12.38 o 
   6   1   0       76.22       72.04      8.37 o 
   7   1   0        7.12       -0.58      7.60 o 
   0   2   0      802.88      804.60     10.34 o 
   1   2   0        1.85        0.48      0.86 o 
   2   2   0       54.05       50.37      2.40 o 
   3   2   0      592.84      591.58     10.94 o 
   4   2   0      707.38      703.71     19.80 o 
   5   2   0       12.97        1.46      4.85 o 
   6   2   0        5.49       -2.06      4.47 o 
   7   2   0        8.17       13.99     11.43 o 
   1   3   0     2104.26     2099.61     39.45 o 
   2   3   0      324.43      307.73      4.80 o 
   3   3   0      205.03      223.17      5.05 o 
   4   3   0        8.98        4.20      2.49 o 
   5   3   0       40.55       48.10      6.91 o 
   6   3   0        2.11       -2.27      4.70 o 
   7   3   0       15.99        8.64      7.81 o 
   0   4   0      709.80      651.40     12.02 o 
   1   4   0       74.23       56.96      3.56 o 
   2   4   0      807.09      804.20     12.82 o 
   3   4   0     1207.67     1298.75     17.76 o 
   4   4   0       28.04       25.27      3.05 o 
   5   4   0      581.23      591.81     14.87 o 
   6   4   0       14.94       16.52      7.56 o 
   7   4   0       30.72       51.68     10.50 o 
   1   5   0      936.45      934.98     10.22 o 
   2   5   0     1340.54     1387.18     19.48 o 
   3   5   0      518.40      498.67     11.48 o 
   4   5   0      119.13      118.19      5.44 o 
   5   5   0      135.84      139.36     10.86 o 
   6   5   0        8.85       -6.75      9.75 o 
   7   5   0       13.56        6.65     12.69 o 
   0   6   0       56.13       52.98      4.01 o 
   1   6   0     1250.71     1261.51     13.18 o 
   2   6   0        2.84        5.14      1.66 o 
   3   6   0      122.95      124.18      6.78 o 
   4   6   0        7.85        3.24      3.74 o 
   5   6   0        4.48        0.91      5.77 o 
   6   6   0        0.60       -7.63      9.06 o 
   7   6   0       13.39        4.55      8.04 o 
   1   7   0       16.97       14.55      2.41 o 
   2   7   0        0.95        0.09      2.49 o 
   3   7   0       93.02       80.88      6.79 o 
   4   7   0      118.23      121.62     12.49 o 
   5   7   0      103.37       93.25     11.55 o 
   6   7   0       18.12        6.22     10.56 o 
   0   8   0      282.02      278.94      8.97 o 
   1   8   0        5.01        8.55      2.09 o 
   2   8   0        4.48       -0.86      2.75 o 
   3   8   0        0.67       -3.85      2.96 o 
   4   8   0      789.50      812.83     18.05 o 
   5   8   0       64.95       93.41     12.01 o 
   6   8   0        6.98       -2.04      6.98 o 
   1   9   0      467.26      469.55     11.47 o 
   2   9   0       11.65        7.34      3.40 o 
   3   9   0       13.50        9.58      4.48 o 
   4   9   0      162.31      164.37      9.27 o 
   5   9   0        1.29        4.32      8.45 o 
   6   9   0       34.75       40.73     15.72 o 
   0  10   0       19.04       30.77      6.41 o 
   1  10   0      383.08      393.44     10.97 o 
   2  10   0      117.30      130.24      8.13 o 
   3  10   0        0.13       -1.48      4.02 o 
   4  10   0       36.49       40.51      6.96 o 
   5  10   0       26.37       29.98     10.98 o 
   6  10   0        1.58       -2.32      9.33 o 
   1  11   0        0.05       -1.20      3.38 o 
   2  11   0        0.27       -5.31      3.54 o 
   3  11   0        3.23       -1.09      4.12 o 
   4  11   0       53.30       53.45      7.58 o 
   5  11   0        3.97       -0.89      7.21 o 
   0  12   0       87.08       76.64     13.85 o 
   1  12   0       49.46       38.09      7.62 o 
   2  12   0       57.94       62.05      7.65 o 
   3  12   0      308.03      328.79     12.49 o 
   4  12   0       35.50       43.06      7.43 o 
   5  12   0       26.39       37.52     13.38 o 
   1  13   0        7.97        2.21      5.80 o 
   2  13   0      424.70      484.96     18.60 o 
   3  13   0       52.98       73.17      9.03 o 
   4  13   0        3.71       -1.20      5.47 o 
   0  14   0      188.96      196.21     17.70 o 
   1  14   0        6.02       -5.65      5.34 o 
   2  14   0       22.99        9.85      7.14 o 
   3  14   0       17.84       12.98      8.30 o 
   4  14   0       63.15       81.39     13.07 o 
   1  15   0       75.48       74.00     11.30 o 
   2  15   0        1.28        1.78      7.36 o 
   3  15   0       34.02       42.50     10.61 o 
   0  16   0        9.49       -6.68      8.94 o 
   1  16   0        5.08       -1.13      6.86 o 
   2  16   0        1.78       -1.28      7.52 o 
   1  17   0       15.92       13.21      8.60 o 
  -7   1   1       32.20       17.24      8.86 o 
  -6   1   1      271.36      272.54     11.38 o 
  -5   1   1      475.29      453.56     10.86 o 
  -4   1   1      499.84      494.37     12.70 o 
  -3   1   1      180.19      210.55      6.65 o 
  -2   1   1      345.90      337.41      6.93 o 
  -1   1   1     1389.64     1290.91     11.60 o 
   0   1   1     1771.13     1771.60     11.82 o 
   1   1   1    19799.09    18431.49    839.14 o 
   2   1   1       55.28       44.72      4.34 o 
   3   1   1        0.00       -3.77      2.52 o 
   4   1   1       10.72        2.52      3.02 o 
   5   1   1      107.59      111.13      7.56 o 
   6   1   1       19.95       22.46      5.79 o 
   7   1   1       12.79        3.74      7.80 o 
  -7   2   1       26.00       17.77     11.89 o 
  -6   2   1        6.07        6.67      4.91 o 
  -5   2   1       88.67      101.47      7.79 o 
  -4   2   1       91.35      103.36      6.22 o 
  -3   2   1      247.10      221.62      5.88 o 
  -2   2   1       22.95       19.18      1.76 o 
  -1   2   1     2896.92     2855.99     22.66 o 
   0   2   1      891.47      889.65      9.61 o 
   1   2   1     2578.59     2581.12     19.53 o 
   2   2   1       24.28       28.35      3.46 o 
   3   2   1      689.06      682.88     11.72 o 
   4   2   1       25.21       24.31      7.14 o 
   5   2   1      180.79      181.37     11.95 o 
   6   2   1      153.59      142.16      9.90 o 
   7   2   1       10.33       -3.64     10.65 o 
  -7   3   1       42.17       24.96      8.52 o 
  -6   3   1       35.66       20.05      6.74 o 
  -5   3   1       23.22       15.47      4.19 o 
  -4   3   1       46.65       43.41      4.08 o 
  -3   3   1     1373.09     1454.03     14.19 o 
  -2   3   1     2136.15     2179.48     16.80 o 
  -1   3   1      178.43      159.65      4.21 o 
   0   3   1     9829.26     9750.58     65.69 o 
   1   3   1      526.68      500.52      6.70 o 
   2   3   1      782.74      835.38      9.79 o 
   3   3   1      141.32      132.25      4.30 o 
   4   3   1      188.79      170.19      6.55 o 
   5   3   1       29.21       21.54      6.65 o 
   6   3   1      121.69      140.39     13.87 o 
   7   3   1        2.42       -6.96     10.49 o 
  -7   4   1       10.28        5.60      7.76 o 
  -6   4   1       11.23       -2.59      5.78 o 
  -5   4   1       45.76       44.21      6.03 o 
  -4   4   1        0.55       -1.49      2.00 o 
  -3   4   1       66.15       75.11      3.47 o 
  -2   4   1      259.58      248.91      5.01 o 
  -1   4   1      295.22      282.84      6.24 o 
   0   4   1      113.03      101.36      4.16 o 
   1   4   1      352.76      370.19      6.34 o 
   2   4   1     1180.78     1206.28     14.91 o 
   3   4   1      432.99      457.63      8.02 o 
   4   4   1       22.96       23.03      3.63 o 
   5   4   1        8.29       -0.44      4.37 o 
   6   4   1       32.78       45.55      9.38 o 
   7   4   1        1.01        7.42      7.07 o 
  -7   5   1        0.58       -1.07      7.46 o 
  -6   5   1        9.67        2.68      6.53 o 
  -5   5   1      169.60      145.39     11.33 o 
  -4   5   1       13.94        7.41      2.90 o 
  -3   5   1       90.08       77.97      3.20 o 
  -2   5   1       55.47       58.25      2.69 o 
  -1   5   1      785.84      758.53     14.78 o 
   0   5   1     2537.84     2425.34     20.51 o 
   1   5   1       48.17       45.00      2.47 o 
   2   5   1     1233.42     1355.55     16.26 o 
   3   5   1      122.09      106.08      4.58 o 
   4   5   1        9.78        1.82      2.71 o 
   5   5   1        0.13       -0.46      5.64 o 
   6   5   1        0.28       -8.75      5.83 o 
   7   5   1       25.88       18.42      8.91 o 
  -7   6   1       26.20        7.36      8.31 o 
  -6   6   1        3.68        1.34      9.54 o 
  -5   6   1       98.89      136.05     12.52 o 
  -4   6   1      125.09      116.89      8.48 o 
  -3   6   1      428.20      420.01      6.40 o 
  -2   6   1       25.07       19.70      3.35 o 
  -1   6   1      218.70      223.41      7.14 o 
   0   6   1       10.18       16.45      2.91 o 
   1   6   1      155.68      164.13      6.79 o 
   2   6   1        0.08        0.28      1.67 o 
   3   6   1       65.03       75.37      6.97 o 
   4   6   1      391.95      367.70     11.98 o 
   5   6   1       20.04       14.02      5.55 o 
   6   6   1        5.12       -7.83      5.76 o 
   7   6   1        0.24        2.21     12.47 o 
  -6   7   1        0.64       -4.22      9.27 o 
  -5   7   1      147.92      176.92     12.73 o 
  -4   7   1      106.26      117.34      8.96 o 
  -3   7   1        0.54       -3.89      2.76 o 
  -2   7   1      124.52      136.54      5.98 o 
  -1   7   1      335.00      326.99      8.55 o 
   0   7   1     1637.72     1694.45     17.30 o 
   1   7   1      184.91      189.36      4.94 o 
   2   7   1       77.17       92.05      3.84 o 
   3   7   1      186.99      188.23      7.94 o 
   4   7   1       23.78       12.46      4.48 o 
   5   7   1      461.56      444.93     29.76 o 
   6   7   1       15.08       25.65      8.93 o 
  -6   8   1        2.68      -12.12      8.97 o 
  -5   8   1       58.02       72.54     10.51 o 
  -4   8   1       42.39       29.28      7.81 o 
  -3   8   1       56.48       58.19      6.74 o 
  -2   8   1       70.39       70.76      7.53 o 
  -1   8   1      222.87      202.76      7.24 o 
   0   8   1      437.94      460.72      8.29 o 
   1   8   1      224.70      235.81      5.82 o 
   2   8   1        0.82       -3.79      2.53 o 
   3   8   1       39.60       42.87      5.67 o 
   4   8   1       13.82        9.32      4.59 o 
   5   8   1       90.14       93.63     11.61 o 
   6   8   1        9.96        8.49      8.20 o 
  -6   9   1        0.01       -6.54     10.81 o 
  -5   9   1        0.47       -2.10      5.67 o 
  -4   9   1        2.69        0.05      4.27 o 
  -3   9   1       66.93      105.03     15.29 o 
  -2   9   1        6.10        6.06      3.33 o 
  -1   9   1      110.60      111.19      6.27 o 
   0   9   1      936.54      970.86     13.30 o 
   1   9   1      600.37      609.50     22.15 o 
   2   9   1      169.95      182.52      9.44 o 
   3   9   1       41.41       38.20      7.88 o 
   4   9   1       27.14       15.10      6.22 o 
   5   9   1       46.29       41.35      9.07 o 
   6   9   1       11.85       -0.24      7.35 o 
  -6  10   1        0.58       -3.16     10.95 o 
  -5  10   1       36.19       49.67      9.65 o 
  -4  10   1      381.06      339.42     12.28 o 
  -3  10   1      245.49      222.20      9.93 o 
  -2  10   1       73.81       78.76      7.27 o 
  -1  10   1       20.08       13.81      4.06 o 
   0  10   1       72.68       80.24      6.39 o 
   1  10   1       12.17       17.30      4.31 o 
   2  10   1       52.01       43.34      5.82 o 
   3  10   1       19.06       10.95      4.68 o 
   4  10   1        1.09       -4.26      4.38 o 
   5  10   1        0.05      -10.03      6.69 o 
   6  10   1       19.91       26.31      9.87 o 
  -5  11   1       98.01      134.94     14.46 o 
  -4  11   1      141.60      147.47     13.09 o 
  -3  11   1       21.97       17.54      6.75 o 
  -2  11   1       58.20       68.36      7.13 o 
  -1  11   1       54.29       55.90      9.09 o 
   0  11   1       29.17       25.85      6.37 o 
   1  11   1        2.78        1.41      3.73 o 
   2  11   1       15.59        4.87      4.30 o 
   3  11   1       84.40       86.14     10.04 o 
   4  11   1        4.33        3.26      5.47 o 
   5  11   1       77.43       97.04     14.32 o 
  -5  12   1        7.72       10.48     12.30 o 
  -4  12   1        2.82        3.53      6.10 o 
  -3  12   1      108.16      136.33     10.76 o 
  -2  12   1       35.76       49.94      7.12 o 
  -1  12   1       24.90       20.99      6.84 o 
   0  12   1      305.76      314.98     13.96 o 
   1  12   1        4.12       -3.85      7.47 o 
   2  12   1       53.92       52.96      7.68 o 
   3  12   1      246.80      228.00     10.74 o 
   4  12   1       37.76       30.94      9.04 o 
   5  12   1       11.97        4.16      7.62 o 
  -5  13   1       30.94       38.92     10.39 o 
  -4  13   1       27.15       38.22     10.05 o 
  -3  13   1        0.73       -2.16      6.92 o 
  -2  13   1       22.79       19.37     10.59 o 
  -1  13   1        1.74       -6.21      5.32 o 
   0  13   1        0.20       -6.93      4.62 o 
   1  13   1       57.78       57.86      9.22 o 
   2  13   1       11.61       14.16      6.92 o 
   3  13   1       15.11       11.29      5.79 o 
   4  13   1       90.74      105.84     10.48 o 
  -4  14   1       15.87       13.74      8.87 o 
  -3  14   1       15.75        5.92      7.07 o 
  -2  14   1        0.54       -7.95      5.74 o 
  -1  14   1       99.48       71.81     10.72 o 
   0  14   1        4.69        1.21      6.34 o 
   1  14   1       27.40       22.89      7.41 o 
   2  14   1        0.45       -1.24      6.28 o 
   3  14   1       56.77       50.18     10.48 o 
   4  14   1        1.32       -3.67      6.02 o 
  -3  15   1       27.04       28.81      9.30 o 
  -2  15   1       16.53       15.33      7.60 o 
  -1  15   1        6.42        1.51      6.33 o 
   0  15   1       50.47       64.12     10.77 o 
   1  15   1       40.94       53.72      9.97 o 
   2  15   1       86.12       81.49     12.30 o 
   3  15   1       24.37       22.41      9.26 o 
  -2  16   1       36.00       38.28     23.23 o 
  -1  16   1       10.61        6.35      7.46 o 
   0  16   1       10.36        5.06     17.72 o 
   1  16   1       25.44       21.77      8.68 o 
   2  16   1       20.11       13.16      8.27 o 
  -1  17   1        1.01       -8.32      7.36 o 
   0  17   1        0.12       -2.63      6.51 o 
   1  17   1        7.69       -3.41      7.63 o 
  -7   0   2       60.60       30.84     13.41 o 
  -6   0   2      250.56      236.51     12.59 o 
  -5   0   2      111.67      111.72     10.00 o 
  -4   0   2     1112.73     1202.19     25.44 o 
  -3   0   2        0.00       -1.57      2.40 o 
  -2   0   2       75.01       67.78      4.14 o 
  -1   0   2      435.06      492.56      8.75 o 
   0   0   2      416.41      379.42      5.04 o 
   1   0   2     4672.09     4628.52     67.51 o 
   2   0   2     2761.33     2922.97     51.53 o 
   3   0   2        1.32       -5.48      3.92 o 
   4   0   2        7.08        5.12      6.04 o 
   5   0   2      202.85      174.69     15.31 o 
   6   0   2        7.41       -6.80      8.55 o 
   7   0   2        0.13       -1.20     11.13 o 
  -7   1   2        1.21      -12.86      8.57 o 
  -6   1   2       67.10       73.38      8.33 o 
  -5   1   2        0.52       -3.60      2.67 o 
  -4   1   2      266.48      254.43      7.43 o 
  -3   1   2     2639.76     2793.46     26.16 o 
  -2   1   2      196.81      193.48      3.91 o 
  -1   1   2        0.67        0.47      0.78 o 
   0   1   2        0.35        0.06      0.52 o 
   1   1   2     2913.70     2684.38     23.58 o 
   2   1   2      144.24      124.21      6.92 o 
   3   1   2      261.69      258.69     12.68 o 
   4   1   2      573.57      523.66     16.26 o 
   5   1   2      111.90      132.49     12.44 o 
   6   1   2       35.21       34.07      8.43 o 
   7   1   2        0.52       -9.35      7.06 o 
  -7   2   2        0.93       -6.43      6.00 o 
  -6   2   2      509.06      519.48     15.54 o 
  -5   2   2      236.15      223.12      7.79 o 
  -4   2   2       45.89       57.41      4.64 o 
  -3   2   2     2078.03     2270.37     34.36 o 
  -2   2   2     3797.37     3873.14     55.85 o 
  -1   2   2     6214.16     5925.51     55.17 o 
   0   2   2     1885.75     1920.23     12.66 o 
   1   2   2    14753.24    14577.55    167.22 o 
   2   2   2       60.81       62.09      5.46 o 
   3   2   2        2.17       -2.99      1.99 o 
   4   2   2        1.72        0.95      2.68 o 
   5   2   2       21.99       10.51      6.07 o 
   6   2   2      139.92      175.78     17.65 o 
   7   2   2        7.66       -1.44      7.48 o 
  -7   3   2       33.26       38.08      9.69 o 
  -6   3   2       10.49        6.41      6.21 o 
  -5   3   2      225.38      226.37      9.97 o 
  -4   3   2        3.62        0.33      2.03 o 
  -3   3   2      892.68      994.92     17.27 o 
  -2   3   2      461.74      437.50      5.85 o 
  -1   3   2     4234.07     4274.42     31.14 o 
   0   3   2      454.76      468.45      6.08 o 
   1   3   2    24676.53    24967.82    284.33 o 
   2   3   2     1010.90     1075.25     12.92 o 
   3   3   2      306.42      346.77      6.86 o 
   4   3   2       28.49       25.36      5.89 o 
   5   3   2       34.69       39.14     12.91 o 
   6   3   2        4.10        3.02      6.43 o 
   7   3   2        2.59       -4.17     11.27 o 
  -7   4   2        0.28       -9.43      6.55 o 
  -6   4   2       11.32        5.88     12.85 o 
  -5   4   2      152.53      155.79      7.38 o 
  -4   4   2       48.84       60.60      6.14 o 
  -3   4   2       67.45       84.44      3.31 o 
  -2   4   2     1134.60     1174.18     12.39 o 
  -1   4   2       63.01       63.90      3.14 o 
   0   4   2     5865.30     5779.01     41.28 o 
   1   4   2     4267.51     4399.73     33.61 o 
   2   4   2       23.39       25.70      2.84 o 
   3   4   2      260.37      287.38      4.95 o 
   4   4   2        5.34        1.85      4.07 o 
   5   4   2        2.14        4.56      4.43 o 
   6   4   2       24.01       22.29      8.25 o 
   7   4   2        4.33        3.57     12.81 o 
  -7   5   2        4.10       -5.86      6.28 o 
  -6   5   2        0.31       -6.03      5.64 o 
  -5   5   2       35.69       20.80      6.56 o 
  -4   5   2       55.48       74.28      5.18 o 
  -3   5   2        3.25       -0.59      1.52 o 
  -2   5   2        0.53       -0.97      1.13 o 
  -1   5   2       36.31       41.15      3.57 o 
   0   5   2     1054.27     1061.24     11.60 o 
   1   5   2      245.99      237.36      5.29 o 
   2   5   2       17.49       11.91      2.44 o 
   3   5   2        0.65       -3.20      2.25 o 
   4   5   2      346.59      329.00      7.63 o 
   5   5   2      979.60     1009.46     44.00 o 
   6   5   2        0.24        0.38      6.46 o 
   7   5   2        8.15       -0.83     11.85 o 
  -7   6   2        1.38        0.68      7.07 o 
  -6   6   2       47.26       41.99      9.84 o 
  -5   6   2       15.90       10.69      6.31 o 
  -4   6   2      119.38      125.69      6.68 o 
  -3   6   2      210.31      197.91      5.20 o 
  -2   6   2       39.14       39.04      5.82 o 
  -1   6   2      423.46      414.04      9.04 o 
   0   6   2      128.96      125.89      3.89 o 
   1   6   2       90.56       97.74      3.74 o 
   2   6   2       26.47       28.24      3.57 o 
   3   6   2       10.06        8.33      2.79 o 
   4   6   2       21.78       19.35      5.50 o 
   5   6   2       88.15       85.74     16.15 o 
   6   6   2      147.18      164.39     15.71 o 
  -6   7   2        6.26       -5.46      7.46 o 
  -5   7   2        4.03       -0.29      5.61 o 
  -4   7   2      636.89      647.17     14.92 o 
  -3   7   2       48.08       48.77      5.23 o 
  -2   7   2       25.11       23.67      3.81 o 
  -1   7   2       31.28       39.13      4.24 o 
   0   7   2      489.83      513.84      8.45 o 
   1   7   2      585.90      619.42     10.75 o 
   2   7   2      370.62      366.92      7.67 o 
   3   7   2        0.65       -2.05      2.94 o 
   4   7   2        0.19       -5.13      3.42 o 
   5   7   2        0.07       -4.30      4.63 o 
   6   7   2        0.00       -9.99      6.66 o 
  -6   8   2        0.36       -6.85     10.74 o 
  -5   8   2      224.43      222.91     13.00 o 
  -4   8   2       17.24       24.52      9.99 o 
  -3   8   2      734.25      735.65     15.49 o 
  -2   8   2      175.08      163.69      6.92 o 
  -1   8   2      328.29      293.73      8.65 o 
   0   8   2       53.26       61.36      3.63 o 
   1   8   2        4.39        5.42      2.37 o 
   2   8   2       17.05       30.49      4.68 o 
   3   8   2      111.67      107.25     10.58 o 
   4   8   2        9.32        0.87      4.34 o 
   5   8   2       31.49       24.18      6.26 o 
   6   8   2       40.77       30.47      9.61 o 
  -6   9   2       26.79       29.89     15.23 o 
  -5   9   2        3.59       -2.34      5.91 o 
  -4   9   2      119.85      135.82     12.49 o 
  -3   9   2       98.19      118.76      8.50 o 
  -2   9   2       38.81       34.48      6.83 o 
  -1   9   2       86.44       89.61      6.56 o 
   0   9   2     1265.78     1289.33     17.57 o 
   1   9   2       66.42       66.04      4.24 o 
   2   9   2       19.02       13.88      4.21 o 
   3   9   2       52.23       41.07     12.40 o 
   4   9   2       16.33       10.98      5.24 o 
   5   9   2       14.97       11.92      5.91 o 
   6   9   2        6.37        6.40      7.72 o 
  -6  10   2        2.18       -4.77     11.80 o 
  -5  10   2        0.49       -7.10      7.94 o 
  -4  10   2        7.32        0.26      7.64 o 
  -3  10   2      478.88      470.00     13.52 o 
  -2  10   2      207.62      215.51      8.72 o 
  -1  10   2       55.18       59.75      6.02 o 
   0  10   2        1.89       -4.16      2.78 o 
   1  10   2      291.00      304.19      9.76 o 
   2  10   2       29.93       24.66      5.62 o 
   3  10   2        0.01       -5.30      3.53 o 
   4  10   2       80.26       77.23      8.51 o 
   5  10   2        0.11       -3.10      6.82 o 
   6  10   2       14.07       11.78      9.45 o 
  -5  11   2        0.02      -11.88      7.92 o 
  -4  11   2        1.31        3.43      6.35 o 
  -3  11   2      376.44      367.19     12.52 o 
  -2  11   2      128.88      135.09     12.17 o 
  -1  11   2      303.32      293.34     12.27 o 
   0  11   2       99.62      107.04     10.03 o 
   1  11   2      181.51      174.00      9.61 o 
   2  11   2       49.74       47.65      7.74 o 
   3  11   2      157.50      162.21      9.08 o 
   4  11   2        4.09       -1.65      4.58 o 
   5  11   2        2.92        4.12      9.87 o 
  -5  12   2        8.53        3.75      8.59 o 
  -4  12   2       50.29       59.26     11.64 o 
  -3  12   2       19.63       11.46      5.28 o 
  -2  12   2      339.49      329.17     11.80 o 
  -1  12   2        4.09       -0.82      4.92 o 
   0  12   2        0.99       -2.38      4.50 o 
   1  12   2        0.63       -3.99      4.60 o 
   2  12   2      252.38      256.47     10.59 o 
   3  12   2        7.33        7.00      5.48 o 
   4  12   2        3.69       -4.18      5.17 o 
   5  12   2        0.04      -10.01      7.27 o 
  -5  13   2       13.95       14.16      9.35 o 
  -4  13   2       13.97        6.28      8.02 o 
  -3  13   2       82.53       74.93      9.83 o 
  -2  13   2       64.29       60.66      9.06 o 
  -1  13   2        5.01        3.79      5.80 o 
   0  13   2      163.53      159.45     12.31 o 
   1  13   2        1.17       -2.03      7.33 o 
   2  13   2      112.89      142.63     26.81 o 
   3  13   2        5.68        0.97      5.37 o 
   4  13   2       57.04       50.14     10.92 o 
  -4  14   2       83.92       98.96     14.05 o 
  -3  14   2        0.83       -0.72      5.84 o 
  -2  14   2        1.79        4.76      6.43 o 
  -1  14   2       13.53       14.14      9.38 o 
   0  14   2       25.50       34.20      8.24 o 
   1  14   2        7.95       -2.19      5.92 o 
   2  14   2       98.81      120.49     13.52 o 
   3  14   2      194.21      221.96     14.29 o 
   4  14   2        2.37       -1.58      6.21 o 
  -3  15   2       29.12       16.88      9.41 o 
  -2  15   2        7.67       12.37      8.02 o 
  -1  15   2       56.60       62.17     10.98 o 
   0  15   2       11.06        8.71      7.24 o 
   1  15   2        0.02        6.49      6.80 o 
   2  15   2       94.33      100.04     25.41 o 
   3  15   2        9.75       12.20     12.09 o 
  -2  16   2       27.62        9.94     11.06 o 
  -1  16   2        4.40       12.69      8.12 o 
   0  16   2       10.53       -1.56      7.50 o 
   1  16   2       29.99       23.28      8.84 o 
   2  16   2       11.16       11.06      8.82 o 
  -1  17   2        1.32        0.57      7.31 o 
   0  17   2       18.67        9.75      8.76 o 
   1  17   2       30.29       30.02      9.97 o 
  -7   1   3        3.36        1.74      7.32 o 
  -6   1   3       14.15        8.63      4.04 o 
  -5   1   3      191.55      177.27      9.86 o 
  -4   1   3      590.17      621.21      9.86 o 
  -3   1   3       72.33       85.98      4.45 o 
  -2   1   3      205.58      180.03      3.72 o 
  -1   1   3     1132.23     1187.80     11.39 o 
   0   1   3        0.43       -1.49      1.00 o 
   1   1   3       10.66       18.76      4.84 o 
   2   1   3     1318.63     1343.18     31.97 o 
   3   1   3      511.39      539.96     23.78 o 
   4   1   3       50.67       33.03      6.48 o 
   5   1   3      244.69      208.80     16.21 o 
   6   1   3        8.89        2.31      7.18 o 
   7   1   3       34.86       34.95     10.29 o 
  -7   2   3       60.60       55.62     12.63 o 
  -6   2   3        0.50       -0.60      4.63 o 
  -5   2   3        2.33       -1.61      3.14 o 
  -4   2   3       16.54       18.87      2.85 o 
  -3   2   3       54.42       57.05      3.35 o 
  -2   2   3     1096.96     1184.35      9.81 o 
  -1   2   3     4824.76     4726.63     27.43 o 
   0   2   3     9837.11     9764.47     85.93 o 
   1   2   3     5209.57     5107.92     45.60 o 
   2   2   3     1070.21     1065.54     12.79 o 
   3   2   3        3.28        0.54      3.83 o 
   4   2   3      163.75      157.28     14.44 o 
   5   2   3      329.22      297.68     19.25 o 
   6   2   3      263.47      227.32     13.85 o 
   7   2   3        2.26        1.57      8.24 o 
  -7   3   3        1.76       -5.40      6.51 o 
  -6   3   3      172.42      170.71     15.01 o 
  -5   3   3       32.93       23.85      4.28 o 
  -4   3   3      448.36      459.87      8.64 o 
  -3   3   3      764.67      798.43      8.95 o 
  -2   3   3       64.85       64.82      2.32 o 
  -1   3   3       61.28       54.13      2.03 o 
   0   3   3     9597.12     9379.84     67.45 o 
   1   3   3        2.29        3.75      2.03 o 
   2   3   3     2545.81     2599.33     46.77 o 
   3   3   3       11.13        8.82      1.88 o 
   4   3   3       59.99       49.69     11.18 o 
   5   3   3      141.26      152.43     11.35 o 
   6   3   3       27.23       32.24     12.38 o 
   7   3   3       15.31       -4.63     11.02 o 
  -7   4   3       19.55        3.93      7.23 o 
  -6   4   3       63.37       61.02     10.43 o 
  -5   4   3      117.60      111.24      8.00 o 
  -4   4   3      203.26      205.56      5.87 o 
  -3   4   3       37.78       43.44      3.21 o 
  -2   4   3        3.97       -0.59      1.21 o 
  -1   4   3      655.73      677.89      8.10 o 
   0   4   3     1039.56     1028.48      9.43 o 
   1   4   3     7800.15     7926.11     49.81 o 
   2   4   3      317.24      286.05      7.65 o 
   3   4   3       44.54       51.08      5.40 o 
   4   4   3      101.36      107.08     11.15 o 
   5   4   3       16.22       16.13      5.19 o 
   6   4   3       89.28       89.45     19.00 o 
   7   4   3        0.29        8.00     11.73 o 
  -7   5   3        0.16       -3.44      7.04 o 
  -6   5   3       19.94       17.64      7.87 o 
  -5   5   3       53.66       47.97      8.78 o 
  -4   5   3       44.83       54.05      3.95 o 
  -3   5   3       24.30       27.42      2.62 o 
  -2   5   3      288.79      303.79      5.72 o 
  -1   5   3     1180.20     1187.63     12.21 o 
   0   5   3     1431.77     1474.09     16.73 o 
   1   5   3     2138.81     2115.04     17.07 o 
   2   5   3      311.71      296.52      7.05 o 
   3   5   3       65.83       66.19      5.04 o 
   4   5   3        3.70        0.53      2.54 o 
   5   5   3      141.89      153.98     14.03 o 
   6   5   3       48.86       33.92      9.75 o 
   7   5   3        3.63        7.05     12.42 o 
  -7   6   3       19.46       22.51     16.96 o 
  -6   6   3       26.59       28.50      9.08 o 
  -5   6   3       24.21       15.95      5.20 o 
  -4   6   3      273.12      282.97     12.10 o 
  -3   6   3      362.73      391.75      9.87 o 
  -2   6   3       15.97       20.93      3.29 o 
  -1   6   3       70.96       56.20      2.98 o 
   0   6   3      570.82      559.02      8.60 o 
   1   6   3      352.38      353.46      7.25 o 
   2   6   3        2.35        7.79      2.61 o 
   3   6   3      552.42      597.01     11.37 o 
   4   6   3        5.75        4.64      4.39 o 
   5   6   3        6.36       -3.33      6.22 o 
   6   6   3        0.88       -4.91      6.47 o 
  -6   7   3       31.79       37.51     10.23 o 
  -5   7   3      194.80      188.50     13.24 o 
  -4   7   3       19.73       15.85      5.60 o 
  -3   7   3      809.65      870.93     16.02 o 
  -2   7   3       80.79       81.11      5.91 o 
  -1   7   3      382.76      332.38     11.07 o 
   0   7   3       85.57       83.87      4.60 o 
   1   7   3     3927.87     4316.84     38.02 o 
   2   7   3       86.87       93.58      5.50 o 
   3   7   3        4.06        2.24      3.41 o 
   4   7   3      130.09      139.97     10.10 o 
   5   7   3      197.99      189.09     10.02 o 
   6   7   3        0.23       -2.48      9.35 o 
  -6   8   3       21.32        4.46      8.41 o 
  -5   8   3       73.14       88.71     10.98 o 
  -4   8   3       68.49       94.14     10.36 o 
  -3   8   3       94.89       95.26      7.32 o 
  -2   8   3      324.00      293.32      9.06 o 
  -1   8   3        1.88        1.43      2.57 o 
   0   8   3      520.60      527.99      9.26 o 
   1   8   3       25.79       18.83      4.38 o 
   2   8   3       82.58       79.77      5.58 o 
   3   8   3       19.95       15.81      4.66 o 
   4   8   3      134.53      136.88     17.91 o 
   5   8   3       16.72        8.64      5.53 o 
   6   8   3        4.22        7.68      7.67 o 
  -6   9   3       65.22       64.27     12.02 o 
  -5   9   3       16.33       23.90      7.96 o 
  -4   9   3      360.83      369.86     15.80 o 
  -3   9   3      129.26      126.91      7.51 o 
  -2   9   3       25.20       20.48      4.32 o 
  -1   9   3       42.15       31.65      4.66 o 
   0   9   3      103.17      106.92      4.98 o 
   1   9   3       95.38       93.66      4.94 o 
   2   9   3        2.74        2.22      3.56 o 
   3   9   3        1.92       -4.95      3.33 o 
   4   9   3       32.50       17.58      5.83 o 
   5   9   3       13.48       13.02      5.97 o 
   6   9   3       17.91        9.83      9.04 o 
  -6  10   3        8.79       13.26      8.62 o 
  -5  10   3        6.20        7.06      6.72 o 
  -4  10   3       30.17       34.03      9.02 o 
  -3  10   3      445.30      421.84     15.16 o 
  -2  10   3       24.79       26.43      9.40 o 
  -1  10   3        0.22       -1.74      3.00 o 
   0  10   3      493.45      490.45     17.34 o 
   1  10   3       98.82      114.62     10.54 o 
   2  10   3       67.38       52.58      7.84 o 
   3  10   3        0.54       -5.85      3.90 o 
   4  10   3      158.47      178.77     11.16 o 
   5  10   3        0.30       -5.22      5.34 o 
  -5  11   3        1.21       -4.11      7.25 o 
  -4  11   3        0.37       -5.91      5.76 o 
  -3  11   3      448.31      467.43     16.69 o 
  -2  11   3      247.52      266.06     10.23 o 
  -1  11   3       21.00       27.73      5.15 o 
   0  11   3       71.91       84.22      9.26 o 
   1  11   3       44.94       50.02      8.10 o 
   2  11   3        1.95        1.58      4.11 o 
   3  11   3       90.46       90.67      9.18 o 
   4  11   3        4.11        0.76      5.12 o 
   5  11   3        3.05        0.06      6.03 o 
  -5  12   3        0.53      -10.35      6.90 o 
  -4  12   3        4.10        4.21      7.55 o 
  -3  12   3        2.93       -0.62      4.77 o 
  -2  12   3       67.48       65.09     14.06 o 
  -1  12   3        0.16       -0.70      4.02 o 
   0  12   3      128.49      141.64     10.75 o 
   1  12   3       68.19       62.61      9.22 o 
   2  12   3        1.23       -0.52      4.23 o 
   3  12   3       97.85       98.54     11.50 o 
   4  12   3       61.78       60.54      8.98 o 
   5  12   3        8.96        6.54      8.83 o 
  -4  13   3       25.14       20.19      8.52 o 
  -3  13   3      166.09      183.71     12.28 o 
  -2  13   3        0.87       -6.34      4.23 o 
  -1  13   3      242.17      246.06     13.43 o 
   0  13   3        0.08       -4.17      5.06 o 
   1  13   3        7.99        1.04      6.07 o 
   2  13   3        3.08       -1.33     10.45 o 
   3  13   3       46.59       52.62      8.42 o 
   4  13   3       15.82       12.53      6.62 o 
  -4  14   3        4.90        4.33      7.83 o 
  -3  14   3       12.72       15.79      6.41 o 
  -2  14   3        9.67       17.83      7.42 o 
  -1  14   3       22.48       20.97      7.32 o 
   0  14   3        9.63        6.00      6.51 o 
   1  14   3       35.73       43.22     10.83 o 
   2  14   3        5.16       -2.01      6.97 o 
   3  14   3       49.06       53.64     10.74 o 
   4  14   3        0.12       -4.89      6.09 o 
  -3  15   3      201.10      244.48     22.27 o 
  -2  15   3       48.09       54.68     13.97 o 
  -1  15   3        6.79        0.47      6.58 o 
   0  15   3       45.34       47.99      9.46 o 
   1  15   3      122.98      139.51     37.42 o 
   2  15   3        2.64       -0.97      7.51 o 
   3  15   3        1.07       -8.14      6.99 o 
  -2  16   3        0.01        0.83      7.56 o 
  -1  16   3        0.15       -2.20      6.50 o 
   0  16   3       30.36       25.79      8.81 o 
   1  16   3        0.88        0.37      7.10 o 
   2  16   3        2.74       -2.71      7.27 o 
   0  17   3        0.16       -7.37      7.75 o 
  -7   0   4        4.30        4.52     10.67 o 
  -6   0   4        0.92       -8.08      8.34 o 
  -5   0   4       89.67      102.77     10.87 o 
  -4   0   4     2099.71     2228.71     35.93 o 
  -3   0   4       82.16       89.08      3.60 o 
  -2   0   4      160.46      125.60     12.26 o 
  -1   0   4     2410.39     2384.10     22.08 o 
   0   0   4     2247.36     2275.17     27.75 o 
   1   0   4      160.04      181.68      9.23 o 
   2   0   4       60.80       67.63      6.67 o 
   3   0   4     1486.82     1598.24     40.24 o 
   4   0   4      101.19      123.21     15.49 o 
   5   0   4       99.17      111.33     17.13 o 
   6   0   4       58.05       51.60     15.44 o 
   7   0   4        3.08       -6.18     11.18 o 
  -7   1   4       32.05       17.87      6.63 o 
  -6   1   4       49.14       38.81      5.71 o 
  -5   1   4       11.80        3.89      4.27 o 
  -4   1   4      176.71      163.15      5.04 o 
  -3   1   4     1047.35     1049.19     11.73 o 
  -2   1   4     1007.70     1001.93     10.17 o 
  -1   1   4     6643.38     6648.97     59.94 o 
   0   1   4     4047.87     4017.52     29.80 o 
   1   1   4      129.13      125.93      3.83 o 
   2   1   4        0.82        1.31      1.92 o 
   3   1   4       87.50      111.80     10.56 o 
   4   1   4        0.21       -5.14      3.43 o 
   5   1   4       38.95       40.91      9.43 o 
   6   1   4       67.79       72.94     11.51 o 
   7   1   4       22.27       28.86      9.98 o 
  -7   2   4       13.01        6.44      7.65 o 
  -6   2   4        2.26        2.20      3.71 o 
  -5   2   4        8.03        2.28      3.19 o 
  -4   2   4       10.85        8.59      2.53 o 
  -3   2   4      400.28      495.59      7.82 o 
  -2   2   4      442.67      473.59      6.73 o 
  -1   2   4      945.03      897.24      8.05 o 
   0   2   4      121.34      114.39      3.26 o 
   1   2   4      353.66      298.98      5.90 o 
   2   2   4       17.93       19.54      2.85 o 
   3   2   4      155.96      169.14      6.94 o 
   4   2   4      204.54      191.60     15.31 o 
   5   2   4      195.34      202.46     17.89 o 
   6   2   4      367.40      364.77     25.89 o 
   7   2   4        1.98       -4.05      7.86 o 
  -7   3   4       15.66       11.61      8.05 o 
  -6   3   4      278.16      261.03     14.56 o 
  -5   3   4        2.93       -0.58      3.21 o 
  -4   3   4        1.34       -2.29      2.13 o 
  -3   3   4      462.72      525.03      6.86 o 
  -2   3   4      591.84      638.17      7.88 o 
  -1   3   4      435.19      404.22      5.52 o 
   0   3   4     1044.96      993.75      9.79 o 
   1   3   4     2631.47     2499.38     54.82 o 
   2   3   4      538.40      568.50     19.85 o 
   3   3   4      122.39      112.54      5.09 o 
   4   3   4      170.52      136.15      6.87 o 
   5   3   4      184.63      180.55      9.09 o 
   6   3   4       18.49       18.36      6.58 o 
   7   3   4        2.17       -8.62     12.08 o 
  -7   4   4       27.83       37.05      9.69 o 
  -6   4   4       18.91       11.76      6.88 o 
  -5   4   4      129.51      138.94     19.52 o 
  -4   4   4       89.68       87.55      4.97 o 
  -3   4   4       12.38       13.88      2.03 o 
  -2   4   4     3483.20     3676.66     44.32 o 
  -1   4   4      482.65      504.04      6.58 o 
   0   4   4     2544.42     2390.80     18.58 o 
   1   4   4      314.05      319.00      5.13 o 
   2   4   4     1978.12     2192.72     26.00 o 
   3   4   4       13.51        9.93      3.48 o 
   4   4   4       53.62       57.42      6.46 o 
   5   4   4        0.85       -2.69      4.06 o 
   6   4   4        1.07        7.28     10.00 o 
   7   4   4       10.42        5.48     13.02 o 
  -7   5   4       90.61      109.05     24.10 o 
  -6   5   4        9.07        2.85      6.40 o 
  -5   5   4      115.94      111.64     12.12 o 
  -4   5   4       22.47       18.48      3.89 o 
  -3   5   4      175.94      178.30      5.98 o 
  -2   5   4      159.53      142.66      3.79 o 
  -1   5   4        0.00       -1.76      1.17 o 
   0   5   4        0.77       -1.50      1.00 o 
   1   5   4      547.72      556.75      7.93 o 
   2   5   4     2258.77     2231.14     41.30 o 
   3   5   4       19.81       21.44      4.38 o 
   4   5   4      174.13      153.95      7.67 o 
   5   5   4        0.30       -8.49      5.66 o 
   6   5   4       54.18       56.54     20.41 o 
  -7   6   4       24.99       18.06      9.02 o 
  -6   6   4        1.41        3.23      6.91 o 
  -5   6   4       55.17       46.56      9.02 o 
  -4   6   4      182.69      165.19      6.57 o 
  -3   6   4        5.56        2.83      2.71 o 
  -2   6   4      685.34      720.04      9.35 o 
  -1   6   4       30.87       33.22      3.95 o 
   0   6   4      100.39       96.22      2.94 o 
   1   6   4     1579.47     1697.45     15.53 o 
   2   6   4     4090.43     4233.96     37.17 o 
   3   6   4       29.53       28.26      4.63 o 
   4   6   4       30.48       27.90      5.46 o 
   5   6   4        3.81       -3.76      5.80 o 
   6   6   4       48.68       24.06      9.20 o 
  -6   7   4       45.88       46.42      9.91 o 
  -5   7   4      103.98      117.48     23.02 o 
  -4   7   4       36.56       39.86      6.11 o 
  -3   7   4      320.40      347.57      9.76 o 
  -2   7   4       16.93       16.37      3.51 o 
  -1   7   4      656.53      674.63      9.49 o 
   0   7   4      380.64      395.86      6.60 o 
   1   7   4      560.25      586.80     12.23 o 
   2   7   4       24.96       39.20      6.27 o 
   3   7   4        0.01       -0.93      2.92 o 
   4   7   4       74.87       62.09      7.56 o 
   5   7   4       14.72        5.28      5.39 o 
   6   7   4       12.68        2.16      7.65 o 
  -6   8   4       18.00        7.55      7.48 o 
  -5   8   4        0.07       -5.47      5.44 o 
  -4   8   4       20.83       24.39      7.36 o 
  -3   8   4      223.34      223.92      9.28 o 
  -2   8   4       37.51       37.14      7.82 o 
  -1   8   4       10.82       11.78      2.26 o 
   0   8   4      187.41      171.50      6.69 o 
   1   8   4      285.80      268.76      5.88 o 
   2   8   4      454.48      432.12     14.43 o 
   3   8   4       92.53      122.32      9.19 o 
   4   8   4       70.90       84.57      9.04 o 
   5   8   4       14.60        6.83      5.61 o 
   6   8   4       67.89       56.95     11.43 o 
  -6   9   4       75.50       76.82     21.18 o 
  -5   9   4        0.92       -0.78      5.89 o 
  -4   9   4       80.40       96.19     11.31 o 
  -3   9   4        5.08        4.97      3.93 o 
  -2   9   4       35.30       38.67      7.21 o 
  -1   9   4       27.51       19.87      4.09 o 
   0   9   4        3.97        2.87      2.90 o 
   1   9   4      156.90      151.20      5.77 o 
   2   9   4       20.83       27.62      5.45 o 
   3   9   4        0.97       -4.57      3.79 o 
   4   9   4        2.40       -4.06      5.43 o 
   5   9   4        0.84       -6.99      4.66 o 
   6   9   4        0.92       -5.45      8.02 o 
  -6  10   4        5.08       -5.30      7.50 o 
  -5  10   4        0.38       -7.20      4.80 o 
  -4  10   4      209.13      217.97     12.77 o 
  -3  10   4       47.60       35.88      6.06 o 
  -2  10   4       32.18       31.46      5.23 o 
  -1  10   4       11.96        6.97      3.61 o 
   0  10   4       15.89       19.17      4.19 o 
   1  10   4      448.86      455.76     13.99 o 
   2  10   4       52.98       50.50      8.32 o 
   3  10   4      156.25      161.53     10.32 o 
   4  10   4        3.55       -0.96      5.57 o 
   5  10   4       26.63       31.13      8.92 o 
  -5  11   4        8.68        6.08      7.89 o 
  -4  11   4      114.91      112.77     22.75 o 
  -3  11   4        0.00       -4.25      4.34 o 
  -2  11   4      644.04      678.68     16.25 o 
  -1  11   4        0.03        0.26      3.59 o 
   0  11   4        0.76       -5.59      4.09 o 
   1  11   4      277.53      270.39     12.97 o 
   2  11   4      198.07      195.57     10.12 o 
   3  11   4       93.57       86.69     10.11 o 
   4  11   4        0.92       -1.96      5.35 o 
   5  11   4        3.21       -1.32      6.07 o 
  -5  12   4        6.04       -4.63      7.03 o 
  -4  12   4        4.22       -1.80      7.29 o 
  -3  12   4        0.75        4.88      5.14 o 
  -2  12   4      118.24      128.33      9.92 o 
  -1  12   4       21.67       25.49      7.34 o 
   0  12   4        0.03       -0.50      5.01 o 
   1  12   4       20.40        9.96      6.18 o 
   2  12   4       64.23       47.89      7.26 o 
   3  12   4       38.40       27.51      7.03 o 
   4  12   4       56.87       62.23      9.32 o 
   5  12   4        2.63       -0.09      6.60 o 
  -4  13   4        4.27        3.10      7.84 o 
  -3  13   4       26.31       17.22      8.19 o 
  -2  13   4      161.19      161.11      9.83 o 
  -1  13   4       41.65       38.60      8.80 o 
   0  13   4      181.91      172.12     11.53 o 
   1  13   4       64.93       39.37      8.44 o 
   2  13   4       96.37       84.50     11.80 o 
   3  13   4        0.00       -5.95      5.14 o 
   4  13   4        0.26       -4.65      5.77 o 
  -4  14   4       24.09       51.03     11.91 o 
  -3  14   4       97.51      120.02     14.01 o 
  -2  14   4      155.59      186.34     12.50 o 
  -1  14   4        1.68       -8.85      5.90 o 
   0  14   4        9.89        8.04      8.10 o 
   1  14   4       42.87       53.52     10.05 o 
   2  14   4      113.39      138.18     14.18 o 
   3  14   4       18.00       19.55     19.84 o 
  -3  15   4        5.73        5.02     13.27 o 
  -2  15   4       46.30       50.59     30.75 o 
  -1  15   4       14.24        4.03      7.27 o 
   0  15   4        8.03       12.65      7.41 o 
   1  15   4       53.34       55.04     10.59 o 
   2  15   4        6.71        0.17      7.36 o 
   3  15   4       12.03        5.30      8.51 o 
  -2  16   4       33.62       52.59     11.31 o 
  -1  16   4       13.72        6.70      7.63 o 
   0  16   4       23.40       18.85      8.55 o 
   1  16   4       40.44       21.70      9.04 o 
   2  16   4        4.88       -3.94     11.05 o 
  -7   1   5       12.43       18.26      6.43 o 
  -6   1   5        2.50       -2.99      3.62 o 
  -5   1   5        0.79       -4.05      2.70 o 
  -4   1   5       10.06        2.41      2.60 o 
  -3   1   5     1872.88     1962.87     17.66 o 
  -2   1   5      889.05      865.37      9.49 o 
  -1   1   5      325.47      295.11      5.71 o 
   0   1   5     2167.04     2161.50     19.01 o 
   1   1   5     1172.26     1156.66     15.80 o 
   2   1   5      149.81      165.93      5.18 o 
   3   1   5      142.38      138.27      8.05 o 
   4   1   5        1.51        0.66      3.46 o 
   5   1   5        5.73       -5.16      6.96 o 
   6   1   5      201.10      254.05     17.78 o 
   7   1   5        0.46        4.89      9.26 o 
  -7   2   5       29.91       39.18      9.98 o 
  -6   2   5        4.62        2.42      4.98 o 
  -5   2   5      165.78      164.97      7.24 o 
  -4   2   5        3.44       -1.53      2.53 o 
  -3   2   5      127.15      158.18      4.45 o 
  -2   2   5      517.76      484.97      7.08 o 
  -1   2   5     1200.49     1243.38     19.82 o 
   0   2   5      276.59      258.56      5.23 o 
   1   2   5     1404.81     1438.65     19.22 o 
   2   2   5       57.39       64.83     11.59 o 
   3   2   5       22.26       18.07      3.74 o 
   4   2   5        8.78        5.06      4.13 o 
   5   2   5      223.21      242.13     16.05 o 
   6   2   5        0.00        0.57      5.74 o 
   7   2   5       18.37       16.12      8.46 o 
  -7   3   5        1.45        0.86      7.55 o 
  -6   3   5       51.35       61.36     13.46 o 
  -5   3   5        0.54       -4.35      2.90 o 
  -4   3   5       72.75       84.78      4.57 o 
  -3   3   5       65.43       70.76      5.36 o 
  -2   3   5       26.43       22.83      1.88 o 
  -1   3   5     2036.68     2016.92     16.33 o 
   0   3   5       99.26       84.43      3.25 o 
   1   3   5      143.59      129.58      4.32 o 
   2   3   5      431.54      396.88     13.39 o 
   3   3   5      354.44      358.16     10.50 o 
   4   3   5      258.23      255.27      9.42 o 
   5   3   5       77.93       74.73      8.33 o 
   6   3   5        0.29       -7.39      4.92 o 
  -7   4   5       11.34        7.94      8.12 o 
  -6   4   5      546.67      533.13     22.09 o 
  -5   4   5        9.93        1.81      4.24 o 
  -4   4   5      161.74      161.81      9.55 o 
  -3   4   5      499.01      513.57      8.46 o 
  -2   4   5     4050.90     4414.31     30.94 o 
  -1   4   5     1144.26     1307.49     12.48 o 
   0   4   5     3323.59     3376.23     24.91 o 
   1   4   5      305.69      284.49      5.11 o 
   2   4   5     1315.93     1451.23     20.70 o 
   3   4   5      181.26      180.60      7.64 o 
   4   4   5      223.69      193.39     10.66 o 
   5   4   5       17.49       13.72      5.14 o 
   6   4   5        1.91       -7.54      9.15 o 
  -7   5   5        0.88       -1.09      7.69 o 
  -6   5   5      129.21      164.80     15.65 o 
  -5   5   5      192.51      186.37      9.40 o 
  -4   5   5      158.84      178.09      6.75 o 
  -3   5   5      204.50      210.90      4.70 o 
  -2   5   5      297.95      314.01      5.79 o 
  -1   5   5       19.57       20.92      2.25 o 
   0   5   5      162.58      145.82      4.01 o 
   1   5   5      275.34      262.90      5.69 o 
   2   5   5      269.47      217.89      7.69 o 
   3   5   5       41.50       48.12      5.74 o 
   4   5   5       40.60       34.31      6.20 o 
   5   5   5        0.70       -5.70      6.21 o 
   6   5   5        0.05       -7.21      7.84 o 
  -7   6   5        1.21        6.85      8.25 o 
  -6   6   5       20.38       29.71      8.91 o 
  -5   6   5      202.72      205.39     21.75 o 
  -4   6   5       43.42       43.16      4.80 o 
  -3   6   5        0.84       -3.07      2.10 o 
  -2   6   5     2490.76     2602.65     21.60 o 
  -1   6   5        0.16       -1.55      1.48 o 
   0   6   5        0.06       -2.22      1.48 o 
   1   6   5     2306.54     2322.57     19.86 o 
   2   6   5        0.61       -2.85      2.33 o 
   3   6   5       18.98       20.14      3.87 o 
   4   6   5       12.99        6.24      3.80 o 
   5   6   5       58.78       47.78     10.01 o 
   6   6   5        0.58        1.66      7.88 o 
  -6   7   5       81.44       91.84     12.89 o 
  -5   7   5        1.70        0.42      6.09 o 
  -4   7   5       41.58       45.71      6.63 o 
  -3   7   5       10.66        6.09      2.85 o 
  -2   7   5        9.19        8.58      2.76 o 
  -1   7   5      145.32      122.70      3.92 o 
   0   7   5      120.33      127.94      3.64 o 
   1   7   5       89.19       78.54      3.66 o 
   2   7   5      552.07      566.92     11.32 o 
   3   7   5      358.83      333.55     11.53 o 
   4   7   5       45.13       41.36     13.35 o 
   5   7   5        2.10        4.07      5.46 o 
   6   7   5       26.30       27.23      9.79 o 
  -6   8   5       96.82      111.07     16.41 o 
  -5   8   5        0.36       -5.35      5.87 o 
  -4   8   5      149.20      161.19     19.81 o 
  -3   8   5      456.30      463.93     10.58 o 
  -2   8   5       65.39       73.79     10.11 o 
  -1   8   5      262.87      250.78      6.12 o 
   0   8   5       25.03       18.28      2.53 o 
   1   8   5      118.31      109.94      4.13 o 
   2   8   5     1131.41     1078.84     16.51 o 
   3   8   5       74.55       82.43      8.18 o 
   4   8   5       15.75        9.57      5.32 o 
   5   8   5        1.95       -3.78      5.31 o 
   6   8   5        2.76       -6.83      8.18 o 
  -6   9   5       38.38       35.96     10.18 o 
  -5   9   5      163.46      190.54     16.95 o 
  -4   9   5      210.06      198.94      9.94 o 
  -3   9   5        0.08       -2.52      3.55 o 
  -2   9   5      435.81      446.27     11.95 o 
  -1   9   5       23.58       21.16      4.40 o 
   0   9   5       13.43        8.64      2.20 o 
   1   9   5      356.55      336.55     11.12 o 
   2   9   5      861.35      858.58     25.91 o 
   3   9   5       20.50       19.97      5.96 o 
   4   9   5       16.47        2.69      5.39 o 
   5   9   5       27.13       34.14      7.74 o 
  -6  10   5        2.74        3.86      8.09 o 
  -5  10   5        0.87       -7.14      6.29 o 
  -4  10   5       27.75       28.92      6.76 o 
  -3  10   5        5.11       -3.00      7.87 o 
  -2  10   5      420.21      411.30     12.12 o 
  -1  10   5        1.43        1.07      3.57 o 
   0  10   5       26.56       23.65      4.66 o 
   1  10   5        7.01        3.78      3.65 o 
   2  10   5      395.25      409.83     12.99 o 
   3  10   5        0.09        1.95      4.79 o 
   4  10   5        3.72       -4.37      4.75 o 
   5  10   5        8.59        2.56      6.28 o 
  -5  11   5        0.00       -1.47      7.21 o 
  -4  11   5        7.05       -0.61      5.24 o 
  -3  11   5      424.62      431.51     17.51 o 
  -2  11   5       37.32       35.53      6.45 o 
  -1  11   5       39.93       34.14      9.05 o 
   0  11   5        1.31       -3.06      3.45 o 
   1  11   5        3.99        2.36      4.83 o 
   2  11   5        0.87       -1.92      4.22 o 
   3  11   5      138.26      155.32     11.63 o 
   4  11   5        2.06       -3.84      4.93 o 
   5  11   5        6.17        5.96      7.03 o 
  -5  12   5        0.96       -8.04      7.28 o 
  -4  12   5        6.65        6.01      7.49 o 
  -3  12   5       88.21      109.64     21.92 o 
  -2  12   5       84.89      105.79      9.34 o 
  -1  12   5      119.61      135.56      9.05 o 
   0  12   5        6.64        3.44      5.63 o 
   1  12   5       13.21        2.62      5.44 o 
   2  12   5       17.58        9.09      6.30 o 
   3  12   5      104.47      121.35     24.70 o 
   4  12   5       25.12       13.90      6.61 o 
  -4  13   5       10.86       13.14      7.92 o 
  -3  13   5       26.98       25.24      8.74 o 
  -2  13   5       12.68        7.06      5.59 o 
  -1  13   5       12.38        0.89      6.04 o 
   0  13   5       14.85       19.75      7.20 o 
   1  13   5       13.47       12.81     13.79 o 
   2  13   5        0.64       -4.27      6.99 o 
   3  13   5       15.31        1.62      5.64 o 
   4  13   5        0.44       -4.36      6.01 o 
  -4  14   5        4.46       11.06      8.46 o 
  -3  14   5        6.67       -2.41      9.31 o 
  -2  14   5       86.42      102.26     12.14 o 
  -1  14   5        5.04        4.74      6.33 o 
   0  14   5        0.31       -1.91      6.06 o 
   1  14   5       93.90      102.64     12.54 o 
   2  14   5        3.11       -0.97      6.95 o 
   3  14   5        9.51        6.31      7.57 o 
  -3  15   5       23.44       13.87     13.21 o 
  -2  15   5        7.98       10.16      7.84 o 
  -1  15   5        8.59       -0.32      7.02 o 
   0  15   5       43.60       50.76     16.30 o 
   1  15   5       23.41       16.25      8.30 o 
   2  15   5       11.06        5.93      7.89 o 
   3  15   5        2.78       -5.97      7.85 o 
  -2  16   5      147.27      172.14     16.65 o 
  -1  16   5       54.25       57.49     11.62 o 
   0  16   5        4.58       -1.85      7.16 o 
   1  16   5       22.15       18.88      8.96 o 
  -7   0   6       97.10      103.15     13.20 o 
  -6   0   6      120.12      121.39     12.85 o 
  -5   0   6        0.00       -6.43      4.28 o 
  -4   0   6      340.86      308.64     13.34 o 
  -3   0   6      241.86      232.84      9.74 o 
  -2   0   6        7.66        5.00      3.04 o 
  -1   0   6      747.52      782.41     15.15 o 
   0   0   6     3222.05     3243.10     55.64 o 
   1   0   6     2144.45     2221.06     44.19 o 
   2   0   6     3016.29     3317.66     42.31 o 
   3   0   6       50.39       61.89      7.00 o 
   4   0   6       58.61       41.58      6.93 o 
   5   0   6       59.63       62.74     14.92 o 
   6   0   6        0.37        6.09      7.54 o 
  -7   1   6        0.34       -5.77      6.31 o 
  -6   1   6       90.87       92.76     11.24 o 
  -5   1   6       31.39       17.86      6.08 o 
  -4   1   6       92.13       99.84      6.42 o 
  -3   1   6       22.44       25.88      3.75 o 
  -2   1   6      582.98      564.24      7.63 o 
  -1   1   6     1269.33     1286.27     12.52 o 
   0   1   6      220.02      206.06      5.04 o 
   1   1   6      103.92      109.05      4.89 o 
   2   1   6      145.05      134.56      5.87 o 
   3   1   6       88.62       89.13     11.40 o 
   4   1   6       19.03       26.96      6.14 o 
   5   1   6       22.18       18.97      6.82 o 
   6   1   6       75.83      114.66     14.27 o 
  -7   2   6        0.44       -9.29      6.19 o 
  -6   2   6        0.01       -0.92      4.02 o 
  -5   2   6       15.75       13.11      4.03 o 
  -4   2   6       27.58       28.65      4.15 o 
  -3   2   6      526.65      596.91      8.90 o 
  -2   2   6      560.01      599.24      8.30 o 
  -1   2   6        6.46       11.58      2.09 o 
   0   2   6     3345.61     3404.99     28.25 o 
   1   2   6        3.03       -1.71      1.82 o 
   2   2   6      457.08      431.31      8.99 o 
   3   2   6       39.88       38.42      8.83 o 
   4   2   6       10.30        1.01      3.70 o 
   5   2   6       82.83       87.99      8.89 o 
   6   2   6        0.67       -5.44      5.76 o 
  -7   3   6        6.55        1.27      7.88 o 
  -6   3   6        9.38       11.38      5.41 o 
  -5   3   6      102.36      130.76      8.24 o 
  -4   3   6       25.00       20.20      3.77 o 
  -3   3   6       25.51       22.16      3.12 o 
  -2   3   6      161.24      159.28      3.49 o 
  -1   3   6     1088.77     1218.74     12.11 o 
   0   3   6      263.76      286.32      6.10 o 
   1   3   6     1206.60     1241.32     15.10 o 
   2   3   6      478.72      476.48      9.61 o 
   3   3   6      265.41      263.35     11.09 o 
   4   3   6      161.66      175.89     10.66 o 
   5   3   6      383.98      422.35     14.05 o 
   6   3   6        2.78       -5.60      5.51 o 
  -7   4   6       10.66       11.93      8.18 o 
  -6   4   6        7.59        5.53      6.90 o 
  -5   4   6       55.70       82.67      8.10 o 
  -4   4   6       55.88       60.04      5.40 o 
  -3   4   6      252.08      250.43      6.55 o 
  -2   4   6      620.91      651.03      8.42 o 
  -1   4   6      155.56      132.81      3.92 o 
   0   4   6       12.88        5.63      1.78 o 
   1   4   6       77.58       75.24      3.24 o 
   2   4   6      316.58      287.48     10.89 o 
   3   4   6      110.82      121.78      7.15 o 
   4   4   6        1.11        1.90      4.54 o 
   5   4   6      221.73      212.28     13.01 o 
   6   4   6       19.36       19.38     12.72 o 
  -7   5   6       19.31       17.24      9.00 o 
  -6   5   6      214.99      215.88     14.62 o 
  -5   5   6      403.42      412.02     13.69 o 
  -4   5   6        0.79       -4.54      3.03 o 
  -3   5   6        3.31       -0.36      1.99 o 
  -2   5   6        0.64        0.18      1.69 o 
  -1   5   6      483.36      451.13      9.10 o 
   0   5   6       27.26       50.23      3.40 o 
   1   5   6     1402.08     1431.28     15.08 o 
   2   5   6      387.37      354.52     10.10 o 
   3   5   6      530.61      515.82     13.29 o 
   4   5   6        0.01       -0.90      4.06 o 
   5   5   6      159.87      151.11     12.23 o 
   6   5   6        3.35       -0.94     10.28 o 
  -6   6   6       16.52       13.03      9.56 o 
  -5   6   6      235.77      248.25     15.12 o 
  -4   6   6        2.15        0.00      2.80 o 
  -3   6   6       85.60       99.25      6.74 o 
  -2   6   6        1.18       -1.62      1.75 o 
  -1   6   6      364.59      367.98      6.71 o 
   0   6   6      583.11      606.35      9.01 o 
   1   6   6       95.45       97.81      6.21 o 
   2   6   6        0.88       -1.26      2.54 o 
   3   6   6       73.07       85.02      8.95 o 
   4   6   6      224.95      207.40      8.53 o 
   5   6   6       28.17       25.72      8.82 o 
   6   6   6       14.08       15.85      9.42 o 
  -6   7   6       22.81       21.09      9.54 o 
  -5   7   6       51.42       78.90     11.35 o 
  -4   7   6        2.81       -2.30      3.74 o 
  -3   7   6      139.05      127.99      7.12 o 
  -2   7   6       73.19       54.64      4.67 o 
  -1   7   6      271.19      258.07      5.83 o 
   0   7   6      223.81      206.34      5.38 o 
   1   7   6      711.70      686.93     13.16 o 
   2   7   6        7.27        3.00      3.27 o 
   3   7   6       25.40       29.80      4.85 o 
   4   7   6       25.64       20.97      6.21 o 
   5   7   6       10.14        6.29      6.24 o 
   6   7   6        0.19       -1.94      8.23 o 
  -6   8   6        5.29       -6.44      7.27 o 
  -5   8   6       51.73       53.96     10.36 o 
  -4   8   6      357.70      350.11     12.47 o 
  -3   8   6      572.07      531.94     14.39 o 
  -2   8   6       41.59       46.10      4.62 o 
  -1   8   6        6.97        2.79      2.09 o 
   0   8   6        0.06       -1.98      1.88 o 
   1   8   6       79.56       92.26      4.96 o 
   2   8   6        3.68        0.48      3.12 o 
   3   8   6      351.76      303.49     11.81 o 
   4   8   6        0.00       -5.49      4.73 o 
   5   8   6        6.21        6.08      6.25 o 
   6   8   6       14.69       11.42      9.66 o 
  -6   9   6        0.27       -8.46      8.38 o 
  -5   9   6        1.37        1.68      6.68 o 
  -4   9   6      131.29      152.56     11.26 o 
  -3   9   6      225.72      218.86      9.78 o 
  -2   9   6      171.04      155.17      6.53 o 
  -1   9   6       23.48       20.68      4.89 o 
   0   9   6       85.13       82.49      5.56 o 
   1   9   6        5.15        2.73      2.62 o 
   2   9   6      118.43      122.78     11.88 o 
   3   9   6      584.72      611.03     29.83 o 
   4   9   6       15.94        7.67      6.92 o 
   5   9   6        8.11        5.90      6.36 o 
  -5  10   6       51.41       74.07     19.12 o 
  -4  10   6       51.73       55.56     12.75 o 
  -3  10   6      136.08      146.58      9.00 o 
  -2  10   6        1.07       -1.09      3.14 o 
  -1  10   6      167.06      161.24     10.60 o 
   0  10   6        6.07        4.13      3.00 o 
   1  10   6        8.57        9.44      3.07 o 
   2  10   6       23.55       26.75      5.70 o 
   3  10   6      145.09      173.44     12.22 o 
   4  10   6        6.29        8.68      5.91 o 
   5  10   6        3.92       -1.06      6.36 o 
  -5  11   6        8.36        4.55      7.58 o 
  -4  11   6        0.67       -5.73      4.50 o 
  -3  11   6      299.36      280.71     11.72 o 
  -2  11   6      123.33      141.63      8.18 o 
  -1  11   6        5.41        1.25      3.36 o 
   0  11   6      155.08      151.56      8.00 o 
   1  11   6        0.00       -3.97      4.75 o 
   2  11   6       37.56       36.91      6.38 o 
   3  11   6      105.82      116.00     12.57 o 
   4  11   6       22.16       13.92      6.69 o 
   5  11   6        9.66       10.48      7.12 o 
  -5  12   6        0.57       -1.24      7.94 o 
  -4  12   6        0.99       -0.57      5.52 o 
  -3  12   6       62.15       75.29      9.25 o 
  -2  12   6       92.33      117.46      8.28 o 
  -1  12   6      374.52      403.62     13.49 o 
   0  12   6        0.00       -4.16      4.94 o 
   1  12   6       10.63       12.49      6.29 o 
   2  12   6      215.91      229.01     13.99 o 
   3  12   6        0.02       -4.18      5.34 o 
   4  12   6        6.76       -0.77      6.46 o 
  -4  13   6        7.81        4.37      6.07 o 
  -3  13   6       90.38       97.33     10.13 o 
  -2  13   6      203.12      235.33     12.67 o 
  -1  13   6      266.66      262.75     13.79 o 
   0  13   6       17.13        9.94      6.74 o 
   1  13   6        0.31       -0.10      5.76 o 
   2  13   6        3.74       -0.85      6.18 o 
   3  13   6       14.11        4.94      7.42 o 
   4  13   6       30.07       32.41      8.52 o 
  -4  14   6        2.55       -1.11      6.38 o 
  -3  14   6        2.48       -4.43      5.94 o 
  -2  14   6       31.92       32.70      7.85 o 
  -1  14   6      342.96      357.49     16.69 o 
   0  14   6       10.48        5.97      6.88 o 
   1  14   6       38.18       24.74     10.87 o 
   2  14   6        0.64       -4.04      6.31 o 
   3  14   6        4.51       -2.35      6.90 o 
  -3  15   6        5.43        8.16      8.33 o 
  -2  15   6       49.96       43.67     15.46 o 
  -1  15   6      150.13      165.21     50.21 o 
   0  15   6        4.15        1.12     10.80 o 
   1  15   6        0.30       -6.00      7.24 o 
   2  15   6        5.98        0.79      7.56 o 
  -1  16   6       10.28       10.00      9.16 o 
   0  16   6       13.10       -2.65      7.55 o 
   1  16   6        0.22       -2.73      7.39 o 
  -7   1   7        2.93        1.65      5.28 o 
  -6   1   7      180.40      163.82      8.69 o 
  -5   1   7      153.28      169.41      7.71 o 
  -4   1   7      171.11      163.95      6.75 o 
  -3   1   7       51.57       48.80      2.98 o 
  -2   1   7      120.01      124.49      3.77 o 
  -1   1   7     2037.76     2028.15     22.00 o 
   0   1   7      665.30      720.07     10.48 o 
   1   1   7       23.94       30.19      4.85 o 
   2   1   7      951.73      999.82     21.38 o 
   3   1   7        0.29       -0.73      3.03 o 
   4   1   7       50.07       68.42      6.15 o 
   5   1   7      121.09      153.54     18.13 o 
   6   1   7       84.09      122.80     13.58 o 
  -7   2   7        0.08       -2.31      6.77 o 
  -6   2   7       19.49       15.05      4.82 o 
  -5   2   7      177.93      167.68      7.70 o 
  -4   2   7       79.34       92.02      6.46 o 
  -3   2   7       39.78       40.04      3.22 o 
  -2   2   7        0.00       -1.20      1.12 o 
  -1   2   7      799.11      776.24     10.98 o 
   0   2   7      251.70      280.80      6.40 o 
   1   2   7     1527.38     1509.43     20.75 o 
   2   2   7        2.04        0.33      2.32 o 
   3   2   7      232.69      205.60      8.26 o 
   4   2   7       25.52       26.05      4.52 o 
   5   2   7       21.94       27.76      5.48 o 
   6   2   7       21.45       16.05      6.26 o 
  -7   3   7       12.92       11.79     15.79 o 
  -6   3   7        4.91       -1.44      4.70 o 
  -5   3   7        0.15       -4.76      3.54 o 
  -4   3   7        4.34        2.52      2.93 o 
  -3   3   7      374.25      381.60      7.45 o 
  -2   3   7       44.20       60.10      3.50 o 
  -1   3   7     1821.82     1910.98     19.64 o 
   0   3   7      235.36      232.22      5.91 o 
   1   3   7       17.78       18.96      3.59 o 
   2   3   7       18.71        6.42      2.71 o 
   3   3   7       53.62       61.00      8.38 o 
   4   3   7        0.98       -7.65      6.11 o 
   5   3   7        0.44        6.34      9.40 o 
   6   3   7        5.34        2.73      7.60 o 
  -7   4   7       34.15       31.42     10.09 o 
  -6   4   7       34.85       47.74     10.97 o 
  -5   4   7      697.17      725.46     23.29 o 
  -4   4   7      102.71      110.37      6.65 o 
  -3   4   7      151.20      141.16      6.24 o 
  -2   4   7      186.72      176.83      4.47 o 
  -1   4   7     6462.81     6848.22     45.53 o 
   0   4   7      152.09      170.53      5.16 o 
   1   4   7       69.18       76.53      5.48 o 
   2   4   7      523.21      513.40     10.56 o 
   3   4   7       81.59       90.80     10.83 o 
   4   4   7      136.98      159.44     10.66 o 
   5   4   7        3.26        2.19      6.35 o 
   6   4   7       82.99       54.74     15.58 o 
  -7   5   7       32.35       23.30     13.76 o 
  -6   5   7      290.05      350.42     18.67 o 
  -5   5   7      153.52      182.06     15.68 o 
  -4   5   7       33.68       25.14      6.53 o 
  -3   5   7      100.28       93.70      4.94 o 
  -2   5   7       90.28       79.96      4.31 o 
  -1   5   7      390.90      446.08      7.61 o 
   0   5   7      296.57      289.83      6.22 o 
   1   5   7       41.51       44.72      3.28 o 
   2   5   7        6.52        4.41      2.69 o 
   3   5   7        2.49       -3.62      4.33 o 
   4   5   7      198.07      183.22      9.29 o 
   5   5   7      226.16      204.04     22.01 o 
   6   5   7        2.68       -7.08     10.26 o 
  -6   6   7        0.76       -2.82      7.23 o 
  -5   6   7       10.53        2.41      4.76 o 
  -4   6   7       14.52       11.19      6.79 o 
  -3   6   7       85.44       83.90     13.35 o 
  -2   6   7      852.53      836.39     11.22 o 
  -1   6   7     1978.93     2039.11     19.08 o 
   0   6   7       40.76       32.50      3.21 o 
   1   6   7       91.25       90.54      4.50 o 
   2   6   7       34.28       42.07      4.82 o 
   3   6   7      174.94      150.07      7.91 o 
   4   6   7      100.28      117.25      9.62 o 
   5   6   7       22.63       11.62      9.82 o 
   6   6   7        0.67        2.19      9.19 o 
  -6   7   7        6.12        6.84      8.35 o 
  -5   7   7       11.50        6.29      6.79 o 
  -4   7   7      126.32      106.99     12.03 o 
  -3   7   7      253.51      257.45      9.67 o 
  -2   7   7      702.62      705.65     12.27 o 
  -1   7   7      338.91      330.12      6.88 o 
   0   7   7       35.44       32.60      6.36 o 
   1   7   7      107.01      110.59      3.99 o 
   2   7   7      134.76      146.95      5.77 o 
   3   7   7       37.06       49.03      5.84 o 
   4   7   7        0.07       -5.73      4.72 o 
   5   7   7       31.42       46.93     10.75 o 
   6   7   7        0.02       -7.66      8.62 o 
  -6   8   7       22.87       11.79      8.32 o 
  -5   8   7       13.23       13.85      7.69 o 
  -4   8   7      359.58      363.36     22.17 o 
  -3   8   7       14.77       17.87      4.69 o 
  -2   8   7      353.25      367.11      9.30 o 
  -1   8   7      159.51      162.46      5.13 o 
   0   8   7       38.59       36.16      3.75 o 
   1   8   7      319.52      304.96      7.54 o 
   2   8   7      203.11      200.93      8.96 o 
   3   8   7        1.43       -2.36      4.61 o 
   4   8   7       12.38        7.12      8.04 o 
   5   8   7        8.07        8.83      6.22 o 
  -6   9   7       29.78       14.88      9.07 o 
  -5   9   7       60.87       96.85     13.09 o 
  -4   9   7       11.19        9.23      5.30 o 
  -3   9   7      265.52      285.77     11.07 o 
  -2   9   7      420.09      426.62     10.42 o 
  -1   9   7       41.53       42.85      4.79 o 
   0   9   7      462.98      443.88      8.81 o 
   1   9   7      211.93      192.90      6.32 o 
   2   9   7      843.38      823.78     23.81 o 
   3   9   7      115.13      136.30     11.06 o 
   4   9   7       16.87       12.65      6.16 o 
   5   9   7        2.95       -1.07      5.81 o 
  -5  10   7       14.72       18.50      8.07 o 
  -4  10   7        0.10       -2.77      4.97 o 
  -3  10   7       37.56       45.34      7.06 o 
  -2  10   7       79.19       89.06      6.76 o 
  -1  10   7      156.63      144.81      6.55 o 
   0  10   7       42.99       43.37      6.49 o 
   1  10   7       24.60       19.92      3.78 o 
   2  10   7       13.37        6.59      9.02 o 
   3  10   7        1.72       -1.71      5.30 o 
   4  10   7       96.00       71.09      9.54 o 
   5  10   7        6.78       13.10      7.02 o 
  -5  11   7        7.16        4.60      7.71 o 
  -4  11   7       27.76       20.42      6.67 o 
  -3  11   7       28.04       33.28      7.42 o 
  -2  11   7       55.42       64.63      6.36 o 
  -1  11   7        4.45        3.04      3.83 o 
   0  11   7      219.36      204.28      9.27 o 
   1  11   7        1.01       -4.33      5.43 o 
   2  11   7      145.37      131.41     27.75 o 
   3  11   7      197.45      191.92     15.66 o 
   4  11   7        8.49        3.57      6.21 o 
  -5  12   7       25.93       32.00     10.13 o 
  -4  12   7       21.69       29.82      8.40 o 
  -3  12   7       17.64       21.95      6.31 o 
  -2  12   7        0.90       -3.04      4.02 o 
  -1  12   7       16.79       18.98      7.38 o 
   0  12   7       16.83       11.99      7.04 o 
   1  12   7        1.54        2.55      6.06 o 
   2  12   7       34.50       26.27      7.97 o 
   3  12   7       17.14       10.01      6.49 o 
   4  12   7       11.15        4.58      6.59 o 
  -4  13   7        7.02        4.00      6.01 o 
  -3  13   7       20.53       15.33      6.74 o 
  -2  13   7      105.21      152.02     13.65 o 
  -1  13   7      193.94      178.32     12.09 o 
   0  13   7      108.21      124.26     19.22 o 
   1  13   7        7.66       -1.61      5.84 o 
   2  13   7       66.18       76.05     11.71 o 
   3  13   7       28.89       30.33      9.82 o 
  -3  14   7        4.36       -3.58      8.34 o 
  -2  14   7       74.78       88.17     12.08 o 
  -1  14   7       37.72       33.34     12.77 o 
   0  14   7       54.85       62.00     10.53 o 
   1  14   7        3.01        0.61      6.97 o 
   2  14   7       17.97       17.80      8.82 o 
   3  14   7        6.30        7.64      8.58 o 
  -2  15   7       18.80       10.81     11.50 o 
  -1  15   7        0.04       -3.32      6.82 o 
   0  15   7       50.72       38.25      9.61 o 
   1  15   7        0.86       -7.71      6.62 o 
   2  15   7        8.98        3.24      7.82 o 
  -1  16   7       23.19        8.77     10.13 o 
   0  16   7       13.84       15.91     10.08 o 
  -7   0   8        8.19        0.42      6.88 o 
  -6   0   8        0.00        1.00      5.66 o 
  -5   0   8       24.04       18.53      6.34 o 
  -4   0   8        7.12        3.88      7.36 o 
  -3   0   8     1049.56     1166.35     24.36 o 
  -2   0   8       11.39       15.57      4.17 o 
  -1   0   8       24.32       25.90      4.35 o 
   0   0   8     1523.43     1600.63     37.24 o 
   1   0   8        1.12       -3.73      3.48 o 
   2   0   8      747.27      745.18     26.67 o 
   3   0   8      936.52      963.33     33.34 o 
   4   0   8      172.61      155.93     11.92 o 
   5   0   8       54.65       58.34     10.05 o 
   6   0   8      115.21      147.59     25.01 o 
  -7   1   8        0.01       -2.78      5.42 o 
  -6   1   8        0.05       -0.13      4.03 o 
  -5   1   8       90.05       95.45      8.09 o 
  -4   1   8       71.85       82.60      6.28 o 
  -3   1   8        8.26       10.11      2.87 o 
  -2   1   8      589.44      553.85      9.62 o 
  -1   1   8      392.76      449.21      9.06 o 
   0   1   8      442.67      432.26      8.44 o 
   1   1   8       69.56       75.54      7.30 o 
   2   1   8      325.31      356.17     14.75 o 
   3   1   8      140.82      145.23      7.39 o 
   4   1   8      119.99      135.67      9.91 o 
   5   1   8       10.26        8.88      4.85 o 
   6   1   8        0.15       -2.71      5.24 o 
  -7   2   8        5.54        2.96     10.29 o 
  -6   2   8        0.14       -1.73      4.70 o 
  -5   2   8        8.75        7.05      4.13 o 
  -4   2   8      269.70      252.94      8.55 o 
  -3   2   8      111.56      117.46      5.47 o 
  -2   2   8       77.44       70.47      3.42 o 
  -1   2   8      213.19      237.38      6.31 o 
   0   2   8       45.36       47.70      3.91 o 
   1   2   8       82.02       79.30      8.19 o 
   2   2   8     1527.66     1509.34     28.34 o 
   3   2   8       49.87       47.79      5.94 o 
   4   2   8        0.25       -2.10      3.71 o 
   5   2   8       78.32       99.14     17.70 o 
   6   2   8       99.15      121.01     12.64 o 
  -7   3   8        3.14       -4.45      8.55 o 
  -6   3   8       46.70       48.82      7.77 o 
  -5   3   8      946.38      977.60     18.96 o 
  -4   3   8        0.01       -3.81      2.84 o 
  -3   3   8      576.61      562.93     10.19 o 
  -2   3   8       42.88       44.74      2.72 o 
  -1   3   8      158.67      172.90      5.90 o 
   0   3   8      897.27      905.81     12.91 o 
   1   3   8      467.68      414.58     11.53 o 
   2   3   8       29.46       33.25      4.21 o 
   3   3   8       11.40        0.47      3.26 o 
   4   3   8        3.99       -2.00      3.49 o 
   5   3   8        6.58        6.11      5.82 o 
   6   3   8        5.58        1.47      7.08 o 
  -7   4   8        7.93        4.22      8.75 o 
  -6   4   8       10.06        3.42      5.24 o 
  -5   4   8      107.90       92.81      9.30 o 
  -4   4   8      342.10      343.12      9.93 o 
  -3   4   8        9.59        5.43      2.52 o 
  -2   4   8      157.61      160.81      4.49 o 
  -1   4   8       59.92       62.07      5.38 o 
   0   4   8      283.91      298.27      7.44 o 
   1   4   8        0.43       -1.31      2.68 o 
   2   4   8       28.19       21.42      6.63 o 
   3   4   8       12.58       10.36      3.62 o 
   4   4   8        0.53       -5.83      3.89 o 
   5   4   8        1.05       -1.59      5.59 o 
   6   4   8       22.01       23.54      9.41 o 
  -6   5   8       17.48       14.31     10.61 o 
  -5   5   8       15.58       11.22      5.38 o 
  -4   5   8       83.65       87.54      8.22 o 
  -3   5   8       58.22       58.92      7.94 o 
  -2   5   8      163.19      179.07      5.00 o 
  -1   5   8     1599.25     1590.19     16.48 o 
   0   5   8       23.04       16.97      2.66 o 
   1   5   8      309.12      290.08     11.48 o 
   2   5   8       20.65       16.11      4.37 o 
   3   5   8        0.01       -4.07      2.72 o 
   4   5   8       37.88       41.38      6.76 o 
   5   5   8       38.31       39.70      9.65 o 
   6   5   8        0.21        0.86      8.98 o 
  -6   6   8       51.66       65.41     11.56 o 
  -5   6   8        0.01       -3.02      4.60 o 
  -4   6   8       67.29       64.56      9.94 o 
  -3   6   8       56.74       67.58      6.55 o 
  -2   6   8      105.87       95.34      4.17 o 
  -1   6   8     1071.81     1041.44     13.08 o 
   0   6   8      326.25      293.38      6.77 o 
   1   6   8        3.02       -1.19      2.02 o 
   2   6   8      580.74      563.62     11.96 o 
   3   6   8       19.26       21.99      5.68 o 
   4   6   8       22.63       24.10      5.91 o 
   6   6   8        2.97       -2.72     17.68 o 
  -6   7   8      124.13      139.60     16.06 o 
  -5   7   8      184.74      205.55     17.33 o 
  -4   7   8        7.54        2.19      5.91 o 
  -3   7   8      126.79      129.16      7.61 o 
  -2   7   8        4.30        1.01      2.66 o 
  -1   7   8       81.78       86.99      6.61 o 
   0   7   8      701.30      689.62     11.51 o 
   1   7   8       82.48       95.01      6.53 o 
   2   7   8      223.47      229.60      7.48 o 
   3   7   8      158.37      138.35      7.40 o 
   4   7   8       17.16       23.74     10.28 o 
   5   7   8        0.29       -5.93      6.95 o 
  -6   8   8       21.88       34.68     10.29 o 
  -5   8   8       12.30        6.70      7.06 o 
  -4   8   8        3.39        2.24      6.21 o 
  -3   8   8       75.47       93.91     10.95 o 
  -2   8   8      402.39      389.18     11.65 o 
  -1   8   8      313.92      303.69      8.47 o 
   0   8   8        4.59        2.13      2.40 o 
   1   8   8      127.25      131.71      7.26 o 
   2   8   8      127.54      141.54      7.17 o 
   3   8   8       68.42       75.05      7.55 o 
   4   8   8       19.86       13.63      6.33 o 
   5   8   8       25.53       14.23      7.12 o 
  -6   9   8        6.12        4.79      8.48 o 
  -5   9   8       53.19       55.06     11.38 o 
  -4   9   8       95.24       94.41     12.29 o 
  -3   9   8        9.28       12.37      5.32 o 
  -2   9   8       15.90       14.34      4.07 o 
  -1   9   8        0.94       -2.05      3.08 o 
   0   9   8      164.58      149.98      5.61 o 
   1   9   8       23.27       25.07      3.95 o 
   2   9   8       22.56       26.02      4.47 o 
   3   9   8      217.96      185.67      8.74 o 
   4   9   8       80.49       93.34     10.43 o 
   5   9   8        0.61       -2.38      6.65 o 
  -5  10   8       21.15       12.81      8.56 o 
  -4  10   8        0.03       -2.35      6.70 o 
  -3  10   8        3.24       -3.21      4.34 o 
  -2  10   8       10.59        7.59      3.87 o 
  -1  10   8      318.75      313.66      9.49 o 
   0  10   8        2.80       -5.01      4.30 o 
   1  10   8        1.25       -1.67      2.73 o 
   2  10   8       36.83       29.87      5.13 o 
   3  10   8       33.95       29.02      5.84 o 
   4  10   8       27.29       17.51      7.08 o 
   5  10   8        2.65       -0.94      6.95 o 
  -5  11   8        1.96        3.90      8.42 o 
  -4  11   8        0.02       -1.01      6.95 o 
  -3  11   8        4.23       -6.87      4.58 o 
  -2  11   8      149.74      161.18     10.26 o 
  -1  11   8      191.42      209.43     10.43 o 
   0  11   8       89.31      130.17      9.77 o 
   1  11   8       53.76       33.65      8.11 o 
   2  11   8       48.85       44.03      6.22 o 
   3  11   8        4.09       -2.32      4.62 o 
   4  11   8        5.41        8.82      7.81 o 
  -4  12   8        8.09        3.71      7.68 o 
  -3  12   8       10.90        7.91      7.74 o 
  -2  12   8        7.21        4.14      5.00 o 
  -1  12   8       18.06       20.32      5.85 o 
   0  12   8      821.05      798.94     32.47 o 
   1  12   8       11.44        6.61      6.05 o 
   2  12   8        0.38        3.56      8.77 o 
   3  12   8       17.80       11.91      5.79 o 
   4  12   8       58.95       79.79     25.91 o 
  -4  13   8       50.37       74.92     18.62 o 
  -3  13   8        0.01       -4.28      5.44 o 
  -2  13   8        1.43       -1.27      5.10 o 
  -1  13   8       26.10       21.62      8.29 o 
   0  13   8       20.37       19.99     10.02 o 
   1  13   8        0.03       -9.16      6.11 o 
   2  13   8        0.00       -4.69      6.48 o 
   3  13   8        7.88       -4.84      7.41 o 
  -3  14   8        7.44        3.09      6.17 o 
  -2  14   8      100.95      108.12     19.29 o 
  -1  14   8       27.76       34.03     10.45 o 
   0  14   8        0.26       -9.35      6.23 o 
   1  14   8        1.95       -0.33      7.17 o 
   2  14   8       11.88        5.52      7.57 o 
  -2  15   8        0.89        4.95     13.53 o 
  -1  15   8       21.82       21.62      9.03 o 
   0  15   8       11.66        3.01      7.64 o 
   1  15   8        6.92        7.87      8.42 o 
  -7   1   9        0.40       -7.09      5.22 o 
  -6   1   9       31.23       31.57      5.89 o 
  -5   1   9      130.97      135.31      9.96 o 
  -4   1   9      457.86      452.64     11.64 o 
  -3   1   9      119.62      112.51      5.81 o 
  -2   1   9      385.42      386.70      7.42 o 
  -1   1   9       13.54        5.66      2.02 o 
   0   1   9      873.51      924.62     19.95 o 
   1   1   9       55.01       70.03      8.44 o 
   2   1   9      120.08      106.97      8.03 o 
   3   1   9      151.46      151.87      9.89 o 
   4   1   9       89.69       88.52      8.74 o 
   5   1   9        0.33       -6.20      4.65 o 
   6   1   9       24.21       29.80      8.83 o 
  -7   2   9       18.45       24.69      8.56 o 
  -6   2   9       22.69       16.87      6.20 o 
  -5   2   9       77.46       72.09      7.06 o 
  -4   2   9     1919.18     1950.16     25.70 o 
  -3   2   9      105.76       98.77      6.45 o 
  -2   2   9      345.42      328.50      7.02 o 
  -1   2   9        1.54        0.40      2.08 o 
   0   2   9      279.84      291.02      7.38 o 
   1   2   9        0.94        0.98      2.77 o 
   2   2   9        0.58       -1.73      3.97 o 
   3   2   9       22.95       19.77      7.05 o 
   4   2   9      114.92      140.06     10.78 o 
   5   2   9       12.22        8.50      5.97 o 
   6   2   9       22.67       25.52     13.45 o 
  -7   3   9       27.14       22.39      9.81 o 
  -6   3   9        3.64        0.27      5.16 o 
  -5   3   9       44.98       44.06      6.07 o 
  -4   3   9       24.79       33.91      5.04 o 
  -3   3   9       19.91       15.43      3.57 o 
  -2   3   9        2.42        2.76      1.74 o 
  -1   3   9     1039.51     1120.46     15.33 o 
   0   3   9     1406.76     1460.96     23.80 o 
   1   3   9      256.97      251.43      8.81 o 
   2   3   9      246.70      258.65     10.18 o 
   3   3   9       79.60       76.70      7.47 o 
   4   3   9        0.48        6.27      4.55 o 
   5   3   9        1.68        1.00      5.41 o 
   6   3   9       81.65       92.16     17.19 o 
  -6   4   9       53.98       72.86      9.51 o 
  -5   4   9      194.96      172.04     17.02 o 
  -4   4   9       94.01       94.99      7.22 o 
  -3   4   9       56.08       43.82      4.76 o 
  -2   4   9       98.56       96.07      4.08 o 
  -1   4   9        0.91       -2.87      1.91 o 
   0   4   9      801.90      786.22     14.48 o 
   1   4   9       32.99       26.73      4.56 o 
   2   4   9      131.04      124.13      7.44 o 
   3   4   9        0.28       -4.35      2.90 o 
   4   4   9        0.02       -1.90      4.19 o 
   5   4   9        7.80       -1.62      5.28 o 
   6   4   9       26.62       45.30     11.16 o 
  -6   5   9       38.36       40.90     10.42 o 
  -5   5   9       12.19        9.62      5.78 o 
  -4   5   9        8.57        4.63      4.40 o 
  -3   5   9       16.49       12.51      3.43 o 
  -2   5   9        2.26        0.08      2.04 o 
  -1   5   9       92.65       89.78      4.70 o 
   0   5   9      174.95      195.08      6.37 o 
   1   5   9       77.66       84.36      7.63 o 
   2   5   9        8.12        7.55      3.41 o 
   3   5   9        5.45        2.15      3.40 o 
   4   5   9      167.21      170.71      9.33 o 
   5   5   9       45.70       64.44      9.22 o 
   6   5   9       21.25       21.87     10.49 o 
  -6   6   9       82.04      101.05     16.08 o 
  -5   6   9      112.75      146.61     11.46 o 
  -4   6   9      302.35      317.79     22.67 o 
  -3   6   9      273.50      266.82      9.83 o 
  -2   6   9      274.90      286.34      6.73 o 
  -1   6   9       31.09       24.74      3.36 o 
   0   6   9      306.05      302.40      7.23 o 
   1   6   9      290.00      267.11      6.85 o 
   2   6   9       20.03       19.25      4.37 o 
   3   6   9       11.55        1.93      3.78 o 
   4   6   9       97.30      122.36      9.67 o 
   5   6   9       16.84       12.95      9.73 o 
  -6   7   9       37.69       45.92     18.29 o 
  -5   7   9      211.22      214.97     16.19 o 
  -4   7   9      263.17      265.34     23.92 o 
  -3   7   9        4.89        0.39      3.73 o 
  -2   7   9      107.08      110.63      6.11 o 
  -1   7   9      732.35      708.88     11.21 o 
   0   7   9       63.09       67.54      4.76 o 
   1   7   9      411.34      410.92     10.57 o 
   2   7   9      376.56      351.26      9.32 o 
   3   7   9      225.52      231.14      8.22 o 
   4   7   9        6.49       -0.25      4.75 o 
   5   7   9        2.66       -4.48      6.62 o 
  -6   8   9        0.05       -0.06      8.59 o 
  -5   8   9        6.43        3.96      7.53 o 
  -4   8   9       35.17       19.42      7.98 o 
  -3   8   9       21.74       19.62      5.46 o 
  -2   8   9       42.59       49.21      6.36 o 
  -1   8   9      326.24      323.42      9.05 o 
   0   8   9       12.43        8.87      3.03 o 
   1   8   9      243.47      218.94      8.12 o 
   2   8   9       49.70       57.75      5.73 o 
   3   8   9       33.40       26.55      4.89 o 
   4   8   9       27.65       26.60      6.21 o 
   5   8   9       16.23       11.11      8.06 o 
  -5   9   9        1.82       -2.63      7.16 o 
  -4   9   9      121.24      133.13     14.21 o 
  -3   9   9      149.32      155.59      9.23 o 
  -2   9   9        1.24       -1.89      3.83 o 
  -1   9   9      112.40      125.62      8.38 o 
   0   9   9      111.22      101.11      7.51 o 
   1   9   9        3.49        1.61      3.71 o 
   2   9   9        9.66        4.39      3.48 o 
   3   9   9       71.60       71.90      7.81 o 
   4   9   9       71.63       69.03      8.48 o 
   5   9   9        2.84       -5.76      6.13 o 
  -5  10   9        0.67       -3.30      8.60 o 
  -4  10   9       14.15       17.57      8.34 o 
  -3  10   9        0.08       -3.05      4.62 o 
  -2  10   9       55.66       74.33      8.05 o 
  -1  10   9      424.62      396.79     10.75 o 
   0  10   9      724.37      736.97     21.84 o 
   1  10   9      157.21      137.48      7.72 o 
   2  10   9      134.54      149.53      8.84 o 
   3  10   9       20.54       25.96      6.10 o 
   4  10   9       17.26        9.20      5.92 o 
  -5  11   9       18.19       16.10      9.98 o 
  -4  11   9       12.88        5.10      7.70 o 
  -3  11   9        0.01       -6.02      4.81 o 
  -2  11   9       29.11       24.05      7.38 o 
  -1  11   9      202.40      163.07      8.89 o 
   0  11   9      258.96      238.51     10.70 o 
   1  11   9      370.06      365.28     16.76 o 
   2  11   9        0.02       -2.18      4.21 o 
   3  11   9       12.21        4.28      5.22 o 
   4  11   9       29.09       22.13      7.04 o 
  -4  12   9      165.17      201.28     15.94 o 
  -3  12   9       22.22       21.47      6.59 o 
  -2  12   9        1.13       -4.01      4.61 o 
  -1  12   9        7.72        1.65      5.31 o 
   0  12   9        1.47        1.37      5.85 o 
   1  12   9        6.31       -5.92      5.88 o 
   2  12   9       64.38       73.23     27.39 o 
   3  12   9       27.97       16.17      6.17 o 
  -4  13   9        5.10       16.41      9.45 o 
  -3  13   9        6.28        3.87      5.76 o 
  -2  13   9       41.62       54.03      8.13 o 
  -1  13   9       21.01       19.28      7.75 o 
   0  13   9        2.87       -0.44      6.87 o 
   1  13   9       13.78        4.86      6.84 o 
   2  13   9        2.71       -5.71      7.23 o 
   3  13   9        0.64       -9.81      7.54 o 
  -3  14   9       14.78       13.87      9.22 o 
  -2  14   9        4.59        7.49     11.87 o 
  -1  14   9        0.87        0.90      6.68 o 
   0  14   9        3.25       -4.38      8.08 o 
   1  14   9        4.38        0.01      7.44 o 
   2  14   9        0.69       -4.89      6.42 o 
  -1  15   9       82.91      104.57     13.86 o 
   0  15   9        1.76       -5.25      6.96 o 
   1  15   9        3.93       -5.83      7.24 o 
  -6   0  10       24.52       29.68     11.81 o 
  -5   0  10      212.06      202.56     12.41 o 
  -4   0  10     3425.32     3511.19     79.19 o 
  -3   0  10       79.05       71.73     13.65 o 
  -2   0  10       38.21       26.42      5.43 o 
  -1   0  10        1.74       -3.32      3.02 o 
   0   0  10       10.16        9.22      6.13 o 
   1   0  10      173.39      171.56     13.19 o 
   2   0  10       73.47       56.72     11.25 o 
   3   0  10       35.79       35.15     11.29 o 
   4   0  10       66.52       79.19     15.33 o 
   5   0  10       39.90       57.96     15.44 o 
   6   0  10       30.70       70.80     19.68 o 
  -6   1  10       24.86       21.95      5.82 o 
  -5   1  10       70.46       59.60      7.39 o 
  -4   1  10        1.82        3.46      3.75 o 
  -3   1  10      603.73      612.24     12.95 o 
  -2   1  10       21.18       15.32      3.26 o 
  -1   1  10      159.19      160.36      6.01 o 
   0   1  10      665.93      744.08     18.56 o 
   1   1  10       82.99       79.33     12.17 o 
   2   1  10        0.28       -2.00      3.62 o 
   3   1  10       17.74       20.53      9.56 o 
   4   1  10        2.53       -4.42      5.33 o 
   5   1  10       20.90       25.95      9.21 o 
   6   1  10        1.03        4.85      6.96 o 
  -6   2  10       27.08       17.12      6.42 o 
  -5   2  10        3.92       -5.65      3.76 o 
  -4   2  10        0.02       -3.71      3.20 o 
  -3   2  10       65.16       73.14      6.18 o 
  -2   2  10        2.07        1.55      2.03 o 
  -1   2  10     2203.80     2286.11     24.55 o 
   0   2  10      564.32      583.57     11.12 o 
   1   2  10      134.32      122.49      7.03 o 
   2   2  10       31.07       30.09      9.41 o 
   3   2  10       10.16        9.21      5.72 o 
   4   2  10        0.38       -6.33      5.24 o 
   5   2  10      113.06      108.27     10.90 o 
   6   2  10        5.54        0.26      9.47 o 
  -6   3  10       51.93       62.01      8.64 o 
  -5   3  10       16.93        8.67      5.70 o 
  -4   3  10        0.03       -0.50      3.23 o 
  -3   3  10       29.92       24.31      4.30 o 
  -2   3  10       15.02       10.55      2.40 o 
  -1   3  10       45.05       40.11      4.31 o 
   0   3  10      104.34       95.61      4.90 o 
   1   3  10        8.60        1.60      3.21 o 
   2   3  10       97.03      105.36      8.39 o 
   3   3  10       68.72       63.90     14.35 o 
   4   3  10        0.72       -0.50      4.57 o 
   5   3  10       35.47       27.92      7.47 o 
  -6   4  10        0.93       -6.92      5.48 o 
  -5   4  10      156.22      164.62     11.95 o 
  -4   4  10       14.92        7.93      3.98 o 
  -3   4  10       84.05       82.87      7.61 o 
  -2   4  10      267.35      263.31      7.65 o 
  -1   4  10      292.74      301.53      8.11 o 
   0   4  10      236.56      233.66      7.18 o 
   1   4  10      795.63      762.56     19.99 o 
   2   4  10       94.21      115.17     14.96 o 
   3   4  10       24.34       23.26      5.50 o 
   4   4  10        3.81       -1.93      5.22 o 
   5   4  10        8.07       13.61      6.92 o 
  -6   5  10        2.47        0.45      5.75 o 
  -5   5  10       41.91       41.18      7.88 o 
  -4   5  10      862.87      818.97     19.67 o 
  -3   5  10       15.66       14.28      4.46 o 
  -2   5  10        3.48       -2.16      2.47 o 
  -1   5  10      115.04      112.63      4.84 o 
   0   5  10        9.89        4.99      2.81 o 
   1   5  10        2.65       -0.77      3.24 o 
   2   5  10      134.58      136.95      8.80 o 
   3   5  10        0.23       -4.66      3.22 o 
   4   5  10       13.04       16.16      5.61 o 
   5   5  10        3.63        7.37      6.33 o 
  -6   6  10        0.22        5.55      7.96 o 
  -5   6  10      135.55      152.46     10.85 o 
  -4   6  10        5.09        3.82      6.29 o 
  -3   6  10      442.64      431.14     17.28 o 
  -2   6  10        1.56       -1.22      2.88 o 
  -1   6  10      210.53      196.05      6.05 o 
   0   6  10        6.94        8.29      2.86 o 
   1   6  10      149.26      150.58     11.57 o 
   2   6  10       13.78       18.37      5.30 o 
   3   6  10      332.83      354.50     11.16 o 
   4   6  10        3.06       -6.76      4.70 o 
   5   6  10       18.10        6.36      7.76 o 
  -6   7  10       18.29       17.63      9.52 o 
  -5   7  10        0.01        1.92      7.03 o 
  -4   7  10       17.69        5.39      6.42 o 
  -3   7  10       58.57       69.64      7.59 o 
  -2   7  10        2.08       -0.91      3.56 o 
  -1   7  10      799.96      790.92     14.92 o 
   0   7  10        0.04       -3.52      2.35 o 
   1   7  10      492.05      475.87     11.85 o 
   2   7  10       25.55       31.92      5.71 o 
   3   7  10        1.35        3.84      3.91 o 
   4   7  10        3.68       -4.51      4.42 o 
   5   7  10       11.56        6.70      7.35 o 
  -5   8  10        5.53        2.69      7.10 o 
  -4   8  10       81.79       68.69     11.13 o 
  -3   8  10       42.79       49.16      6.78 o 
  -2   8  10       14.51       15.38      4.85 o 
  -1   8  10       17.67       13.42      3.91 o 
   0   8  10      962.64      956.24     14.27 o 
   1   8  10      394.02      378.71     10.88 o 
   2   8  10       31.58       34.04      5.72 o 
   3   8  10       98.45       99.46      7.63 o 
   4   8  10       67.66       74.51     11.46 o 
   5   8  10       51.18       28.61      9.13 o 
  -5   9  10       12.00       12.36      9.11 o 
  -4   9  10        8.06        8.33      7.71 o 
  -3   9  10        0.00       -6.03      4.16 o 
  -2   9  10      152.74      148.80      8.86 o 
  -1   9  10       12.42        3.99      3.81 o 
   0   9  10        0.63        1.12      4.33 o 
   1   9  10      479.03      450.56     15.12 o 
   2   9  10       14.16       14.46      4.84 o 
   3   9  10       42.42       37.43      6.80 o 
   4   9  10       21.50       16.29      6.09 o 
  -5  10  10        0.26       -7.59      7.18 o 
  -4  10  10       18.72        6.97      7.59 o 
  -3  10  10       26.56       28.73      6.83 o 
  -2  10  10        0.87       -6.27      4.18 o 
  -1  10  10        0.01       -4.91      3.27 o 
   0  10  10      200.60      189.32      9.66 o 
   1  10  10      115.69      145.29      9.41 o 
   2  10  10       44.61       38.41      6.12 o 
   3  10  10        0.49       -1.41      4.90 o 
   4  10  10        1.45       -6.03      5.27 o 
  -4  11  10       49.88       59.01     11.70 o 
  -3  11  10      192.36      185.45     10.21 o 
  -2  11  10        0.50       -6.29      4.19 o 
  -1  11  10        4.61       11.35      4.77 o 
   0  11  10       21.29       14.99      5.78 o 
   1  11  10       33.80       27.53      8.52 o 
   2  11  10        8.17        8.00      5.85 o 
   3  11  10        0.33       -2.49      5.18 o 
   4  11  10        5.05       -1.07      5.72 o 
  -4  12  10       27.72       33.15     10.84 o 
  -3  12  10        0.25       -7.15      5.36 o 
  -2  12  10        7.35        8.94      5.53 o 
  -1  12  10        4.55       -0.70      5.15 o 
   0  12  10        3.56       -0.43      5.73 o 
   1  12  10       42.63       44.92      9.89 o 
   2  12  10        0.89       -9.53      6.35 o 
   3  12  10        0.87       -0.54      5.56 o 
  -3  13  10       15.74       17.34      7.42 o 
  -2  13  10        0.76       -1.68      6.75 o 
  -1  13  10        0.66       -2.39      6.57 o 
   0  13  10        0.45       -7.54      6.51 o 
   1  13  10        0.00        0.94      7.06 o 
   2  13  10        2.86       -3.89      7.01 o 
  -2  14  10        0.09       -7.24     10.03 o 
  -1  14  10       61.11       66.10     16.64 o 
   0  14  10        1.60       -0.93      7.50 o 
   1  14  10        2.68       -2.64      6.78 o 
  -6   1  11       22.88       14.06      5.60 o 
  -5   1  11       42.08       49.63      6.54 o 
  -4   1  11       51.85       48.66      6.20 o 
  -3   1  11      503.58      507.22     12.25 o 
  -2   1  11        0.24       -1.84      2.56 o 
  -1   1  11        0.03       -2.44      2.85 o 
   0   1  11      888.10      933.22     22.06 o 
   1   1  11       63.06       90.80     19.17 o 
   2   1  11        1.25       -5.11      4.10 o 
   3   1  11       33.69       31.78      7.68 o 
   4   1  11       39.57       49.12     13.59 o 
   5   1  11        1.20       -5.06      7.01 o 
  -6   2  11        1.20       -0.50      5.01 o 
  -5   2  11        0.48       -1.42      3.85 o 
  -4   2  11        6.74        1.85      4.03 o 
  -3   2  11      476.05      449.27     11.45 o 
  -2   2  11       11.16        5.09      2.50 o 
  -1   2  11      159.91      157.40      6.13 o 
   0   2  11       48.83       42.92      5.58 o 
   1   2  11       35.10       30.40      6.50 o 
   2   2  11       43.86       34.28      7.02 o 
   3   2  11       19.58       21.07      6.93 o 
   4   2  11        0.28       -7.77      5.52 o 
   5   2  11        1.41       -7.45      7.56 o 
  -6   3  11       32.85       31.88      7.63 o 
  -5   3  11        6.83       14.64      5.88 o 
  -4   3  11      425.93      425.38     12.04 o 
  -3   3  11       84.44       85.57      6.94 o 
  -2   3  11      139.91      135.69      5.85 o 
  -1   3  11        5.66        6.19      2.93 o 
   0   3  11       56.69       66.55      7.27 o 
   1   3  11      144.02      137.36      7.44 o 
   2   3  11       86.73      102.43     10.67 o 
   3   3  11      165.29      172.50     12.80 o 
   4   3  11       33.83       29.26      8.56 o 
   5   3  11        0.19       -7.83      5.23 o 
  -6   4  11        4.89       -0.55      5.71 o 
  -5   4  11      193.57      189.71     11.31 o 
  -4   4  11       15.40       10.52      4.46 o 
  -3   4  11      104.38       97.16      7.07 o 
  -2   4  11        4.51        6.13      2.91 o 
  -1   4  11      128.12      126.74      5.74 o 
   0   4  11       16.37       14.75      3.61 o 
   1   4  11      104.59      110.84      8.58 o 
   2   4  11      308.02      329.45     11.99 o 
   3   4  11        0.00        0.99      5.26 o 
   4   4  11       27.00       42.04      8.87 o 
   5   4  11        0.58       -1.80      5.79 o 
  -6   5  11        3.10       -0.45      6.02 o 
  -5   5  11        0.05       -6.10      4.67 o 
  -4   5  11      456.96      458.14     15.11 o 
  -3   5  11      689.22      700.17     16.67 o 
  -2   5  11        2.82        1.10      2.88 o 
  -1   5  11        2.04       -3.54      2.36 o 
   0   5  11       37.82       38.60      6.52 o 
   1   5  11      148.42      152.29      8.16 o 
   2   5  11       11.39        6.38      4.73 o 
   3   5  11      185.35      178.60     11.50 o 
   4   5  11      132.57      196.66     20.08 o 
   5   5  11       73.12       96.15     11.19 o 
  -6   6  11        0.00       -2.84      7.56 o 
  -5   6  11        0.93       -3.76      6.76 o 
  -4   6  11        0.42       -7.79      5.20 o 
  -3   6  11      180.10      177.18     11.84 o 
  -2   6  11        0.57       -4.37      2.92 o 
  -1   6  11       43.33       36.05      4.16 o 
   0   6  11      599.27      596.45     11.69 o 
   1   6  11      107.45      110.64     18.50 o 
   2   6  11      310.19      310.96     12.05 o 
   3   6  11       85.70      110.94     14.01 o 
   4   6  11       22.02       25.81      8.31 o 
   5   6  11        3.16       -5.51      7.59 o 
  -5   7  11       67.52       58.90     13.62 o 
  -4   7  11      130.17      115.61     13.22 o 
  -3   7  11       61.53       74.33     20.42 o 
  -2   7  11      292.91      289.66     10.86 o 
  -1   7  11       93.50       88.96      5.92 o 
   0   7  11      233.62      233.63      7.20 o 
   1   7  11     1099.94     1125.44     32.71 o 
   2   7  11      254.10      241.84      9.87 o 
   3   7  11       48.35       48.03      7.98 o 
   4   7  11       37.59       37.92      6.70 o 
   5   7  11        6.03        2.45      7.54 o 
  -5   8  11        4.56        3.76      7.60 o 
  -4   8  11        5.65        4.70      6.86 o 
  -3   8  11      147.03      144.35     13.79 o 
  -2   8  11       43.38       46.07      6.76 o 
  -1   8  11      252.38      249.15     10.80 o 
   0   8  11       13.43        6.90      4.10 o 
   1   8  11      203.92      197.23      8.44 o 
   2   8  11       31.99       29.54      5.82 o 
   3   8  11       10.96       10.67      4.88 o 
   4   8  11       15.64        3.76      5.39 o 
  -5   9  11       14.47       12.53      9.11 o 
  -4   9  11       21.31       18.84      8.63 o 
  -3   9  11      265.03      262.41     15.64 o 
  -2   9  11       24.80       26.67      6.32 o 
  -1   9  11      129.15      145.14      8.52 o 
   0   9  11      166.38      149.92      8.57 o 
   1   9  11       11.95        4.56      4.42 o 
   2   9  11       28.05       20.48      5.56 o 
   3   9  11       58.70       73.22      8.41 o 
   4   9  11       23.09       27.15      7.31 o 
  -5  10  11        0.95        7.06      8.23 o 
  -4  10  11        9.44        2.06      7.11 o 
  -3  10  11        0.79       -8.83      6.09 o 
  -2  10  11       17.26       13.01      5.57 o 
  -1  10  11       17.57       14.08      5.54 o 
   0  10  11        8.72        9.69      5.55 o 
   1  10  11      125.13      158.14     17.48 o 
   2  10  11        0.85       -1.16      5.50 o 
   3  10  11        4.31        2.42      5.23 o 
   4  10  11        1.56       -1.84      6.51 o 
  -4  11  11        9.61        3.60      7.89 o 
  -3  11  11        4.41        1.73      6.56 o 
  -2  11  11        3.36       -6.74      4.49 o 
  -1  11  11        7.73       12.18      5.48 o 
   0  11  11       74.60       84.04      9.54 o 
   1  11  11        8.03        9.75      7.28 o 
   2  11  11       28.87       33.13      7.67 o 
   3  11  11        0.15       -5.01      5.50 o 
  -3  12  11        2.08        0.83      6.09 o 
  -2  12  11        2.70        6.59      7.42 o 
  -1  12  11        0.06        6.27      6.97 o 
   0  12  11       17.69        3.84      6.67 o 
   1  12  11        0.23       -4.12      6.28 o 
   2  12  11        2.09       -8.91      6.92 o 
   3  12  11        0.00      -12.24      8.16 o 
  -3  13  11        9.63        8.20      6.75 o 
  -2  13  11       29.97       38.35     11.25 o 
  -1  13  11        8.73       -7.93     11.09 o 
   0  13  11       56.80       55.94     10.46 o 
   1  13  11        0.52        1.11      7.11 o 
   2  13  11        9.90       12.51      8.93 o 
  -2  14  11        8.82       -5.73      7.43 o 
  -1  14  11        3.70        0.58     12.19 o 
   0  14  11        2.72       -0.49      8.76 o 
   1  14  11       33.17       23.57      9.40 o 
  -6   0  12       21.78       28.09      9.11 o 
  -5   0  12        0.51       -4.41      5.70 o 
  -4   0  12      603.94      582.91     20.39 o 
  -3   0  12     1147.28     1154.02     29.32 o 
  -2   0  12      155.89      157.20      9.76 o 
  -1   0  12      205.33      212.45     23.13 o 
   0   0  12      934.43      970.72     33.43 o 
   1   0  12      266.32      242.84     16.97 o 
   2   0  12      231.65      188.76     16.09 o 
   3   0  12      132.45      139.65     18.76 o 
   4   0  12       54.37       44.16     13.46 o 
   5   0  12        7.67       -0.81     11.59 o 
  -6   1  12        3.31       -0.36      4.91 o 
  -5   1  12       23.84       14.57      5.30 o 
  -4   1  12      334.97      319.41     10.70 o 
  -3   1  12      191.14      167.98      7.72 o 
  -2   1  12       26.27       15.63      3.95 o 
  -1   1  12       89.32       98.29      7.77 o 
   0   1  12      390.35      407.95     23.68 o 
   1   1  12        7.36        9.15      5.19 o 
   2   1  12        6.91        3.61      5.18 o 
   3   1  12        4.19       -2.63      5.04 o 
   4   1  12        5.70        3.95      6.97 o 
   5   1  12        5.24       -4.87      7.35 o 
  -6   2  12       14.32       15.81      9.47 o 
  -5   2  12       13.70       11.30      5.02 o 
  -4   2  12       17.97       20.14      4.79 o 
  -3   2  12      875.72      840.66     16.38 o 
  -2   2  12        0.53       -3.88      2.59 o 
  -1   2  12        8.16        7.27      3.29 o 
   0   2  12        9.27        9.69      5.01 o 
   1   2  12      263.59      259.71     12.47 o 
   2   2  12       72.90       87.07     10.60 o 
   3   2  12       45.99       48.05     16.03 o 
   4   2  12       19.15       10.41      7.34 o 
   5   2  12        5.93        2.37     13.63 o 
  -6   3  12        3.81       -3.51      5.68 o 
  -5   3  12        5.00       -2.75      5.17 o 
  -4   3  12      783.84      784.73     16.82 o 
  -3   3  12      264.55      264.82      9.30 o 
  -2   3  12       32.38       28.40      5.31 o 
  -1   3  12       26.41       25.67      4.26 o 
   0   3  12        0.75       -1.44      2.78 o 
   1   3  12        8.44        4.19      4.58 o 
   2   3  12       51.05       57.65      9.62 o 
   3   3  12       20.88       20.18      7.79 o 
   4   3  12        0.83        4.23      6.56 o 
   5   3  12       43.73       42.36     10.54 o 
  -6   4  12        3.53       -0.13      7.82 o 
  -5   4  12        0.39       -0.51      5.01 o 
  -4   4  12       96.55      105.88      9.80 o 
  -3   4  12      221.40      219.52      9.93 o 
  -2   4  12      187.84      178.27      7.07 o 
  -1   4  12       66.90       66.09      5.73 o 
   0   4  12        0.53       -1.12      2.78 o 
   1   4  12        7.10        6.58      4.79 o 
   2   4  12        0.78       -4.42      4.34 o 
   3   4  12       57.62       59.60     10.53 o 
   4   4  12       16.90       13.40      7.86 o 
   5   4  12       13.74        7.79      8.88 o 
  -6   5  12        0.00       -7.72      5.58 o 
  -5   5  12        5.24        0.02      5.16 o 
  -4   5  12      216.32      226.61     14.17 o 
  -3   5  12       41.64       46.18      6.83 o 
  -2   5  12      118.22      118.64      7.02 o 
  -1   5  12       15.89       11.67      3.29 o 
   0   5  12      859.22      832.10     15.03 o 
   1   5  12     1349.68     1432.48     29.13 o 
   2   5  12       23.84       22.86      6.14 o 
   3   5  12        1.50       -6.20      5.14 o 
   4   5  12        1.55       -4.28      6.53 o 
   5   5  12        0.05       -3.88      8.15 o 
  -5   6  12      100.99      115.50     14.32 o 
  -4   6  12        4.83       -0.59      5.95 o 
  -3   6  12       76.91       89.14     11.09 o 
  -2   6  12        3.62       -0.44      3.22 o 
  -1   6  12       45.46       41.60      4.66 o 
   0   6  12        0.29       -4.14      2.86 o 
   1   6  12       11.02        4.14      5.03 o 
   2   6  12      914.08      906.75     21.08 o 
   3   6  12        0.97       -0.25      5.01 o 
   4   6  12        2.85       -4.19      6.53 o 
  -5   7  12       38.40       39.55     10.46 o 
  -4   7  12       29.50       31.90      9.01 o 
  -3   7  12       43.96       32.78      8.46 o 
  -2   7  12        1.29       -1.97      3.97 o 
  -1   7  12       37.12       27.14      4.31 o 
   0   7  12        0.03       -3.53      3.66 o 
   1   7  12       33.40       30.85      5.73 o 
   2   7  12      129.12      133.95     11.53 o 
   3   7  12       33.13       41.87      8.13 o 
   4   7  12        1.70        1.56      7.05 o 
  -5   8  12       41.17       49.65     11.15 o 
  -4   8  12        9.43       13.37      7.68 o 
  -3   8  12        0.02       -1.48      6.16 o 
  -2   8  12      415.66      374.13     13.02 o 
  -1   8  12       21.77       15.84      4.43 o 
   0   8  12       45.45       53.96      6.32 o 
   1   8  12       47.33       60.03      7.07 o 
   2   8  12        0.17       -1.46      4.40 o 
   3   8  12        2.74       -2.95      5.19 o 
   4   8  12       99.14      131.63     18.90 o 
  -5   9  12        1.86       -5.61      7.55 o 
  -4   9  12      122.63      128.63     14.71 o 
  -3   9  12      148.64      163.62     15.00 o 
  -2   9  12       26.86       20.32      6.44 o 
  -1   9  12        4.70        1.14      4.60 o 
   0   9  12        0.00       -4.31      4.38 o 
   1   9  12        9.45        5.10      4.57 o 
   2   9  12        4.15       -0.44      4.66 o 
   3   9  12        4.81       -0.26      6.25 o 
   4   9  12        0.08        3.68      5.99 o 
  -4  10  12        4.55        4.01      7.81 o 
  -3  10  12       37.64       30.43     12.49 o 
  -2  10  12      120.96      120.38     10.45 o 
  -1  10  12        6.11        5.88      6.66 o 
   0  10  12       12.62       13.48      5.76 o 
   1  10  12       40.43       39.75      8.12 o 
   2  10  12       17.22        3.26      6.24 o 
   3  10  12        0.56       -3.17      6.15 o 
  -4  11  12        2.47       -3.05      7.87 o 
  -3  11  12        5.03        1.53      7.19 o 
  -2  11  12       10.92        7.12      5.81 o 
  -1  11  12       30.82       33.32      8.98 o 
   0  11  12       16.07       11.14      5.98 o 
   1  11  12       58.85       83.49     12.00 o 
   2  11  12       48.46       56.84     11.47 o 
   3  11  12        2.00        2.25      7.37 o 
  -3  12  12        0.12        2.60      8.01 o 
  -2  12  12        5.62        1.26      7.74 o 
  -1  12  12       25.57       21.69      8.30 o 
   0  12  12        0.10       -8.77      5.85 o 
   1  12  12       11.54        4.08      7.94 o 
   2  12  12        0.16       -4.10      7.74 o 
  -2  13  12        6.76       13.80      8.54 o 
  -1  13  12        0.34       -2.96      7.60 o 
   0  13  12       22.02       16.00      9.81 o 
   1  13  12        5.90        1.48      8.28 o 
  -6   1  13       48.48       51.64      8.90 o 
  -5   1  13        0.24       -1.81      4.14 o 
  -4   1  13        0.01       -3.39      3.64 o 
  -3   1  13      380.87      352.25     10.93 o 
  -2   1  13      544.75      577.62     13.32 o 
  -1   1  13        6.75        5.53      4.06 o 
   0   1  13       60.30       44.49      7.91 o 
   1   1  13       62.08       74.20      9.48 o 
   2   1  13      114.35      134.32     12.76 o 
   3   1  13       17.22       14.95      7.39 o 
   4   1  13      143.29      197.81     17.44 o 
   5   1  13        6.75        8.75      9.06 o 
  -6   2  13       15.38       22.96     11.18 o 
  -5   2  13        0.11       -5.03      4.29 o 
  -4   2  13      135.31      149.32      9.66 o 
  -3   2  13       38.98       45.52      5.90 o 
  -2   2  13       19.02       16.41      5.29 o 
  -1   2  13      200.57      190.04      9.11 o 
   0   2  13      126.67      124.36     21.38 o 
   1   2  13      311.85      326.37     14.61 o 
   2   2  13       40.09       45.91     12.76 o 
   3   2  13       34.46       33.25      8.83 o 
   4   2  13        7.45        1.63      7.15 o 
   5   2  13        1.35        4.08      8.42 o 
  -6   3  13        0.31       -5.80      5.99 o 
  -5   3  13      170.91      181.76     13.23 o 
  -4   3  13        3.02        3.54      4.10 o 
  -3   3  13       10.59        3.59      5.46 o 
  -2   3  13       73.43       73.14      7.83 o 
  -1   3  13        0.51       -4.33      2.89 o 
   0   3  13       60.42       58.94      8.35 o 
   1   3  13        7.32        6.98      6.06 o 
   2   3  13      690.27      676.17     21.98 o 
   3   3  13       27.80       35.34      9.23 o 
   4   3  13        4.32       -6.13      6.85 o 
   5   3  13        5.26       -4.00      7.79 o 
  -6   4  13        1.52       -5.97      5.80 o 
  -5   4  13        1.19       -0.37      5.07 o 
  -4   4  13        6.11       -1.39      4.71 o 
  -3   4  13      885.06      935.12     20.86 o 
  -2   4  13       93.94      104.44      8.85 o 
  -1   4  13        6.04        1.74      3.34 o 
   0   4  13       18.98       19.01      4.25 o 
   1   4  13      900.93      994.98     21.44 o 
   2   4  13      311.00      302.54     14.95 o 
   3   4  13        5.22        2.18      7.42 o 
   4   4  13        0.43       -8.64      5.76 o 
  -5   5  13       20.32       18.64      6.38 o 
  -4   5  13       77.18       67.86     11.11 o 
  -3   5  13      150.23      159.82     14.40 o 
  -2   5  13        4.62        8.76      4.61 o 
  -1   5  13        9.38        2.46      3.51 o 
   0   5  13        1.86       -2.78      3.42 o 
   1   5  13       55.68       55.97      7.78 o 
   2   5  13        5.88        6.01      5.26 o 
   3   5  13       47.22       56.51     20.01 o 
   4   5  13        5.28        7.77      8.34 o 
  -5   6  13       19.01        6.29      7.61 o 
  -4   6  13        4.83        4.19      6.80 o 
  -3   6  13        9.49        6.15      6.24 o 
  -2   6  13      259.20      239.25     15.91 o 
  -1   6  13       14.27        6.68      3.75 o 
   0   6  13       63.21       79.58      6.31 o 
   1   6  13       36.64       42.42      7.30 o 
   2   6  13       29.28       22.45      6.54 o 
   3   6  13        0.26       -6.61      4.41 o 
   4   6  13       14.50        7.76      8.60 o 
  -5   7  13       26.70       28.13      9.99 o 
  -4   7  13        0.75       -3.82      5.99 o 
  -3   7  13      400.40      390.58     17.94 o 
  -2   7  13       41.71       37.20      6.89 o 
  -1   7  13        1.48       -2.56      3.49 o 
   0   7  13       75.60       95.24      7.86 o 
   1   7  13        3.06       -5.69      3.98 o 
   2   7  13       77.62       87.61     15.71 o 
   3   7  13        9.98        9.30      6.08 o 
   4   7  13        0.50       -4.95      7.75 o 
  -5   8  13        6.11        1.76      7.89 o 
  -4   8  13       38.81       35.66     10.02 o 
  -3   8  13        0.15       -4.92      6.20 o 
  -2   8  13      309.45      300.90     12.35 o 
  -1   8  13        1.00       -1.00      4.40 o 
   0   8  13       37.54       37.24      5.70 o 
   1   8  13       58.75       64.14      7.30 o 
   2   8  13       23.46       23.19      6.29 o 
   3   8  13        2.08        2.70      5.67 o 
   4   8  13       81.72      109.79     16.48 o 
  -4   9  13        7.12        5.06     11.32 o 
  -3   9  13        0.98       -6.58      6.31 o 
  -2   9  13       36.75       42.04      7.28 o 
  -1   9  13      342.21      310.64     15.62 o 
   0   9  13        6.58       -1.05      5.16 o 
   1   9  13        3.36        4.07      4.92 o 
   2   9  13        1.60       -6.55      4.37 o 
   3   9  13       20.88       12.01      7.13 o 
  -4  10  13       27.06       21.14     10.82 o 
  -3  10  13      152.89      169.11     16.42 o 
  -2  10  13        0.09       -7.08      4.72 o 
  -1  10  13       56.48       64.73     11.28 o 
   0  10  13        1.85       -7.39      4.92 o 
   1  10  13        4.16       -1.49      5.74 o 
   2  10  13       21.92       28.94      7.99 o 
   3  10  13        0.33       -0.85      7.52 o 
  -3  11  13        6.01       -2.77      7.39 o 
  -2  11  13       22.61       26.44      9.44 o 
  -1  11  13       40.51       45.99     12.62 o 
   0  11  13       13.20       12.65      6.32 o 
   1  11  13        1.25       -3.40      7.73 o 
   2  11  13       47.11       52.12     11.71 o 
  -2  12  13        0.87       -1.13      8.25 o 
  -1  12  13        0.71        4.56      7.85 o 
   0  12  13        0.18       -8.41      5.60 o 
   1  12  13        4.01        2.21      8.12 o 
  -1  13  13        6.18       13.99      8.36 o 
   0  13  13        2.37      -14.50     10.58 o 
  -6   0  14        6.69        6.40      7.59 o 
  -5   0  14        0.04       -3.12      6.50 o 
  -4   0  14       47.31       30.54      8.18 o 
  -3   0  14      267.31      223.57     15.31 o 
  -2   0  14      224.37      223.50     17.51 o 
  -1   0  14      366.73      329.94     20.84 o 
   0   0  14      171.19      139.45     14.73 o 
   1   0  14        0.32       -4.47      6.52 o 
   2   0  14      136.79      143.50     19.29 o 
   3   0  14       13.88        3.39      9.54 o 
   4   0  14       14.46        9.84     11.32 o 
  -5   1  14        4.55        2.97      4.88 o 
  -4   1  14       17.27       23.96      5.55 o 
  -3   1  14      106.63      114.87      8.74 o 
  -2   1  14      343.30      332.27     12.79 o 
  -1   1  14       30.23       25.10      7.66 o 
   0   1  14       85.01      107.53     11.67 o 
   1   1  14       28.52       39.75     15.18 o 
   2   1  14       17.23       13.38      6.72 o 
   3   1  14        9.64       13.52      8.37 o 
   4   1  14       12.93       16.16     10.61 o 
  -5   2  14       19.47        9.64      5.23 o 
  -4   2  14       65.58       54.40      9.31 o 
  -3   2  14      718.60      747.61     16.52 o 
  -2   2  14       22.73       15.00      5.23 o 
  -1   2  14       21.56       12.38      4.87 o 
   0   2  14      119.60      113.02     21.98 o 
   1   2  14       30.84       27.48      7.20 o 
   2   2  14      262.34      284.61     15.02 o 
   3   2  14       67.02       67.23     10.92 o 
   4   2  14       16.85       14.15      8.86 o 
  -5   3  14       29.28       12.48      6.35 o 
  -4   3  14       27.32       28.88      6.07 o 
  -3   3  14      171.35      177.95      9.76 o 
  -2   3  14       94.91      124.47      9.75 o 
  -1   3  14       66.90       85.69     10.76 o 
   0   3  14       42.65       27.39     10.28 o 
   1   3  14      103.51      141.93     34.30 o 
   2   3  14      516.11      541.42     20.47 o 
   3   3  14       34.14       40.14      9.75 o 
   4   3  14        0.05       -0.84      7.25 o 
  -5   4  14        6.87       12.09      6.55 o 
  -4   4  14      176.56      180.99     13.13 o 
  -3   4  14        4.70       -5.82      4.51 o 
  -2   4  14      282.75      244.66     10.86 o 
  -1   4  14        1.45       -1.35      3.47 o 
   0   4  14        4.41       -1.60      4.17 o 
   1   4  14       66.31       80.04      9.02 o 
   2   4  14       49.90       56.95      9.87 o 
   3   4  14      164.81      205.74     20.08 o 
   4   4  14        8.53       10.66      8.53 o 
  -5   5  14        9.15        5.59      8.16 o 
  -4   5  14        0.22       -0.29      6.42 o 
  -3   5  14       77.61       64.05     12.62 o 
  -2   5  14      149.64      151.61      9.31 o 
  -1   5  14      186.11      174.88      7.94 o 
   0   5  14       43.96       47.14      5.68 o 
   1   5  14       11.21        6.76      5.26 o 
   2   5  14       91.47      126.56     13.86 o 
   3   5  14        4.92        0.71      6.94 o 
   4   5  14        9.68        1.26      8.30 o 
  -5   6  14        1.84       -3.01      7.43 o 
  -4   6  14       22.37       27.48      8.51 o 
  -3   6  14      187.17      177.04     13.90 o 
  -2   6  14      474.72      448.04     19.00 o 
  -1   6  14       49.10       48.76      8.62 o 
   0   6  14        2.86       -0.23      4.62 o 
   1   6  14       44.73       49.82      7.79 o 
   2   6  14        0.76       -0.99      5.38 o 
   3   6  14        6.85        9.51      7.96 o 
   4   6  14       19.93       23.99      9.38 o 
  -5   7  14        2.02       -1.71      8.06 o 
  -4   7  14        9.18        7.66      9.15 o 
  -3   7  14       44.92       38.71     10.91 o 
  -2   7  14       53.32       69.74     11.48 o 
  -1   7  14       88.95       91.35      7.68 o 
   0   7  14       29.87       29.89      7.26 o 
   1   7  14       40.87       26.22      8.16 o 
   2   7  14       26.41       35.41      7.89 o 
   3   7  14       11.87        8.90      6.57 o 
  -4   8  14        2.34       -2.65      6.96 o 
  -3   8  14       76.80      103.26     12.86 o 
  -2   8  14       93.35      110.13     12.78 o 
  -1   8  14       28.93       24.24      8.13 o 
   0   8  14       29.13       24.03      5.88 o 
   1   8  14      169.47      188.32     10.16 o 
   2   8  14        8.40       -1.57      5.17 o 
   3   8  14       10.53        3.02      8.91 o 
  -4   9  14        0.92       -1.80      8.17 o 
  -3   9  14       56.30       54.22     13.02 o 
  -2   9  14        1.64       -3.23      6.49 o 
  -1   9  14        0.24       -1.65     10.90 o 
   0   9  14        0.18       -5.84      4.74 o 
   1   9  14        0.75       -1.01      4.86 o 
   2   9  14        2.72       -4.47      5.24 o 
   3   9  14       29.54       38.38      9.72 o 
  -3  10  14       23.25       13.44     17.19 o 
  -2  10  14       18.08       11.22     12.38 o 
  -1  10  14       25.62       27.33      9.48 o 
   0  10  14       86.92       87.42     10.03 o 
   1  10  14       20.68       21.51      7.37 o 
   2  10  14        3.06       -3.40      6.25 o 
  -3  11  14       63.08       81.96     27.91 o 
  -2  11  14       32.30       27.06      9.86 o 
  -1  11  14        3.94       11.55     12.02 o 
   0  11  14        3.81        5.63      8.15 o 
   1  11  14        3.06        1.73      8.63 o 
  -1  12  14       21.22       15.01     10.66 o 
   0  12  14       16.11       31.23      9.70 o 
  -5   1  15       25.52       19.19      5.82 o 
  -4   1  15      359.10      372.88     12.61 o 
  -3   1  15       20.12        8.24      4.46 o 
  -2   1  15        0.12       -3.75      4.28 o 
  -1   1  15        8.85        4.96      5.67 o 
   0   1  15       49.84       74.62     10.59 o 
   1   1  15       74.08       66.52     15.28 o 
   2   1  15       87.63       93.58     23.34 o 
   3   1  15      219.94      216.78     16.65 o 
   4   1  15        1.92       -5.08      7.47 o 
  -5   2  15      118.08      140.26     12.64 o 
  -4   2  15        0.13       -4.47      4.22 o 
  -3   2  15      211.74      195.70      9.44 o 
  -2   2  15      145.73      147.44     11.21 o 
  -1   2  15       54.26       46.26      7.29 o 
   0   2  15        3.96       -3.33      6.07 o 
   1   2  15      276.79      286.23     15.02 o 
   2   2  15        0.18       -2.98      6.08 o 
   3   2  15       88.33       83.15     12.65 o 
   4   2  15       23.55       19.14     10.22 o 
  -5   3  15       11.84        7.14      6.29 o 
  -4   3  15        6.11        0.22      4.56 o 
  -3   3  15        4.77        1.72      5.02 o 
  -2   3  15      368.82      399.32     17.65 o 
  -1   3  15      511.38      430.81     14.06 o 
   0   3  15       10.22        9.12      6.36 o 
   1   3  15       82.53       92.76     12.22 o 
   2   3  15       96.45      119.72     33.29 o 
   3   3  15        2.56       -4.87      6.31 o 
   4   3  15        0.03      -10.32      7.44 o 
  -5   4  15       27.38       31.36      7.93 o 
  -4   4  15      124.05      141.05     19.11 o 
  -3   4  15        3.99       -0.76      5.04 o 
  -2   4  15       77.73       77.62      9.00 o 
  -1   4  15       27.20       39.58      5.74 o 
   0   4  15        0.75       -0.22      4.75 o 
   1   4  15       90.23       90.13     24.86 o 
   2   4  15        0.39       -6.26      6.12 o 
   3   4  15       41.95       39.41     10.13 o 
   4   4  15        0.03        2.32      8.39 o 
  -5   5  15       41.38       44.35     10.61 o 
  -4   5  15        0.85        1.66      6.94 o 
  -3   5  15        8.44        5.15      6.88 o 
  -2   5  15        5.37       -4.79      4.89 o 
  -1   5  15       16.83       17.45      5.13 o 
   0   5  15        6.84        2.29      4.77 o 
   1   5  15      169.31      175.43     10.34 o 
   2   5  15       72.55       91.41     12.60 o 
   3   5  15        4.13       -0.08      7.08 o 
  -4   6  15       37.88       30.67      9.47 o 
  -3   6  15       33.51       30.51      9.56 o 
  -2   6  15       21.40       20.31      7.58 o 
  -1   6  15        4.65       -1.33      4.09 o 
   0   6  15       12.76       12.44      5.73 o 
   1   6  15       26.82       20.84      6.89 o 
   2   6  15       10.48        7.51      6.35 o 
   3   6  15       14.45       21.69      9.63 o 
  -4   7  15        7.85        0.14      7.65 o 
  -3   7  15       44.84       69.18     11.64 o 
  -2   7  15      101.88      116.22     19.42 o 
  -1   7  15       62.87       82.28      9.30 o 
   0   7  15      116.96      152.33     10.11 o 
   1   7  15       10.47       10.49      5.61 o 
   2   7  15        0.21       -5.08      5.65 o 
   3   7  15        0.17       -3.52     10.30 o 
  -4   8  15        0.23       -7.97      6.77 o 
  -3   8  15        0.02      -10.08      6.72 o 
  -2   8  15       81.32       76.56     11.54 o 
  -1   8  15       47.23       43.19     12.04 o 
   0   8  15       63.38       64.43      7.72 o 
   1   8  15        3.86        3.33      5.21 o 
   2   8  15        4.89        6.79      5.97 o 
  -3   9  15       28.37       15.11      8.12 o 
  -2   9  15        7.10       -2.80      7.15 o 
  -1   9  15       21.30       35.09      9.61 o 
   0   9  15        9.12        2.59      7.63 o 
   1   9  15       31.57       44.26      7.69 o 
   2   9  15        8.88       -5.32      5.79 o 
  -3  10  15       60.37       78.59     13.58 o 
  -2  10  15       70.47      114.02     22.38 o 
  -1  10  15        6.95       -4.29      6.56 o 
   0  10  15        6.51        5.86      8.40 o 
   1  10  15       23.55       16.86      7.41 o 
  -2  11  15       21.06       14.01     13.46 o 
  -1  11  15        4.08        1.88      7.88 o 
   0  11  15       18.01       13.69      8.93 o 
  -5   0  16        8.02       -3.38      6.95 o 
  -4   0  16       71.23       80.11     12.14 o 
  -3   0  16       75.72       89.48     12.11 o 
  -2   0  16        6.07        3.60      8.80 o 
  -1   0  16        5.40        1.57      8.90 o 
   0   0  16        0.67       -1.61      8.48 o 
   1   0  16       23.47       33.70     13.74 o 
   2   0  16        0.96        1.04     10.88 o 
   3   0  16      185.59      198.46     20.22 o 
  -5   1  16       46.01       53.02      7.91 o 
  -4   1  16        3.95        5.21      5.10 o 
  -3   1  16        0.28       -2.51      4.39 o 
  -2   1  16        2.40       -4.40      4.37 o 
  -1   1  16        1.09       -2.00      5.96 o 
   0   1  16        0.69       -2.03      6.29 o 
   1   1  16      149.63      178.81     16.07 o 
   2   1  16      156.03      193.87     15.13 o 
   3   1  16      151.91      218.34     19.02 o 
  -5   2  16      107.50      153.55     13.64 o 
  -4   2  16        4.69       -0.72      4.63 o 
  -3   2  16       65.16       61.60      8.66 o 
  -2   2  16       27.12       27.17      6.88 o 
  -1   2  16       16.96        9.25      8.41 o 
   0   2  16      248.47      225.22     16.98 o 
   1   2  16       19.15       12.61      7.88 o 
   2   2  16       24.21       33.26      9.53 o 
   3   2  16       13.22        5.43      8.50 o 
  -5   3  16       11.27       16.25      6.97 o 
  -4   3  16       47.20       60.78     11.53 o 
  -3   3  16       10.04       -1.21      5.15 o 
  -2   3  16      450.80      422.93     15.07 o 
  -1   3  16       11.22        6.58      5.46 o 
   0   3  16       22.43        7.60      6.82 o 
   1   3  16        2.47        7.28      7.62 o 
   2   3  16       67.83       54.29     10.86 o 
   3   3  16       46.23       43.41     11.02 o 
  -4   4  16       18.92        7.08      7.63 o 
  -3   4  16        0.31       -0.31      5.19 o 
  -2   4  16      239.44      258.54     12.16 o 
  -1   4  16      102.97       97.68      9.47 o 
   0   4  16        0.51       -7.86      5.74 o 
   1   4  16       35.14       47.38     10.61 o 
   2   4  16       38.18       22.56     13.29 o 
   3   4  16       31.82       36.19     12.91 o 
  -4   5  16        2.36       -3.30      6.73 o 
  -3   5  16       18.28       16.33      7.87 o 
  -2   5  16      185.03      181.99     11.24 o 
  -1   5  16        0.84       -4.48      5.26 o 
   0   5  16        1.09       -4.47      4.98 o 
   1   5  16       23.82       13.61      8.00 o 
   2   5  16       32.31       57.61     12.16 o 
   3   5  16        6.50       -6.10      7.71 o 
  -4   6  16        4.45        1.47      7.07 o 
  -3   6  16        7.89        2.63      7.03 o 
  -2   6  16       21.54       16.76      8.31 o 
  -1   6  16       82.91       90.89      8.18 o 
   0   6  16       21.70       22.08      8.55 o 
   1   6  16       26.95       33.43      7.91 o 
   2   6  16       61.40       52.62     11.90 o 
   3   6  16        0.08       -2.07      7.79 o 
  -4   7  16       13.31        3.49      7.91 o 
  -3   7  16       21.99       14.69      8.31 o 
  -2   7  16       79.62       65.58     10.92 o 
  -1   7  16        0.41        0.77      6.50 o 
   0   7  16        3.58       -2.62      5.55 o 
   1   7  16       56.94       61.87      8.41 o 
   2   7  16       10.31       10.75      7.27 o 
  -3   8  16        0.36       -9.55      6.43 o 
  -2   8  16       25.11       34.37     13.64 o 
  -1   8  16        0.10      -10.42      7.00 o 
   0   8  16        7.84        6.42      7.90 o 
   1   8  16       15.27       11.31      6.30 o 
   2   8  16        0.40       -2.37      5.86 o 
  -2   9  16       27.45       46.12     16.29 o 
  -1   9  16       98.85      110.06     14.30 o 
   0   9  16       11.20       11.66      8.17 o 
   1   9  16       18.48       25.90      7.94 o 
  -1  10  16        5.84        9.99      8.99 o 
   0  10  16        0.64       -0.33      7.99 o 
  -4   1  17        1.65       -5.39      4.85 o 
  -3   1  17       32.23       27.42      7.16 o 
  -2   1  17       75.31       70.87     25.11 o 
  -1   1  17       30.08       21.89      8.37 o 
   0   1  17      152.29      169.88     16.16 o 
   1   1  17       94.55      118.99     14.80 o 
   2   1  17        0.00        1.67     10.43 o 
   3   1  17        0.89        0.76      8.17 o 
  -4   2  17        0.33       -3.44      5.16 o 
  -3   2  17       13.63        5.75      6.24 o 
  -2   2  17       52.48       57.80      8.52 o 
  -1   2  17      136.44      152.82     33.93 o 
   0   2  17        0.95        1.57      6.99 o 
   1   2  17       23.03       32.63     19.77 o 
   2   2  17       16.12       15.12      8.67 o 
   3   2  17        4.84       -3.03      8.06 o 
  -4   3  17       37.96       31.78     10.27 o 
  -3   3  17        0.79       -1.27      5.36 o 
  -2   3  17        0.96       -7.48      4.99 o 
  -1   3  17        0.02        1.50      6.42 o 
   0   3  17       10.10        3.33      6.92 o 
   1   3  17       31.37       19.72     13.89 o 
   2   3  17        1.54       -6.82      6.64 o 
   3   3  17       56.23       67.93     13.00 o 
  -4   4  17       14.51        8.15      8.05 o 
  -3   4  17       10.01        4.88      7.83 o 
  -2   4  17      216.01      218.79     11.73 o 
  -1   4  17        7.21        2.50      5.30 o 
   0   4  17        5.32       -2.66      7.95 o 
   1   4  17       56.94       59.00     11.53 o 
   2   4  17       22.84       16.95      9.02 o 
  -4   5  17       17.20       21.88      9.00 o 
  -3   5  17       27.65       16.38      8.74 o 
  -2   5  17        9.66       12.91      6.56 o 
  -1   5  17       87.26       86.01      9.80 o 
   0   5  17        3.38        1.76      7.21 o 
   1   5  17        0.70       -1.14      7.75 o 
   2   5  17        5.87       -1.31      7.65 o 
  -3   6  17        0.43       -3.31      7.24 o 
  -2   6  17        0.30        5.30      7.49 o 
  -1   6  17       86.56      107.46     13.63 o 
   0   6  17        4.56        0.31      6.93 o 
   1   6  17       25.39       33.75     21.71 o 
   2   6  17       17.42        8.51      9.05 o 
  -3   7  17        5.15       -4.76      7.57 o 
  -2   7  17       27.57       26.36      8.90 o 
  -1   7  17       23.94        7.10     12.08 o 
   0   7  17       25.05       18.22      9.57 o 
   1   7  17        0.02       -8.12      6.46 o 
  -2   8  17        8.11        2.40     11.13 o 
  -1   8  17       30.21       11.89     13.48 o 
   0   8  17        6.42        6.09      8.32 o 
   1   8  17       17.95       16.30      7.09 o 
  -1   9  17       10.09        9.15     11.45 o 
   0   9  17        0.37        3.75      8.02 o 
  -4   0  18       50.68       60.92     12.07 o 
  -3   0  18       12.08        6.58      8.10 o 
  -2   0  18        9.88        9.66     11.11 o 
  -1   0  18      384.62      370.21     26.47 o 
   0   0  18      223.55      238.59     21.51 o 
   1   0  18      472.70      492.02     30.58 o 
   2   0  18        9.08       -4.42     10.42 o 
  -4   1  18      209.10      245.30     11.58 o 
  -3   1  18        5.17       -1.22      5.41 o 
  -2   1  18        5.99        7.62      7.54 o 
  -1   1  18        9.82       16.59      8.24 o 
   0   1  18       16.05       18.18      8.94 o 
   1   1  18        5.69       13.38      8.76 o 
   2   1  18        9.61        8.90      8.09 o 
  -4   2  18       19.12        8.15      7.02 o 
  -3   2  18        1.33        1.22      6.01 o 
  -2   2  18       13.94        6.88      5.98 o 
  -1   2  18        5.62        5.79      7.73 o 
   0   2  18        1.91        1.70      7.56 o 
   1   2  18       36.05       41.00     10.59 o 
   2   2  18      106.19      121.74     15.43 o 
  -3   3  18       32.75       31.15      7.92 o 
  -2   3  18       10.90       12.87      6.44 o 
  -1   3  18       15.27       14.00      8.31 o 
   0   3  18        0.11       -3.72      7.09 o 
   1   3  18       32.39       30.48     10.26 o 
   2   3  18        5.46       -3.26      8.31 o 
  -3   4  18        0.70       -7.08      6.73 o 
  -2   4  18        3.48       -1.01      6.17 o 
  -1   4  18        2.43       -2.96      7.31 o 
   0   4  18       20.85       15.16      8.65 o 
   1   4  18        4.78        1.77      7.82 o 
   2   4  18        0.01      -10.89      7.73 o 
  -3   5  18        5.79        1.45      7.75 o 
  -2   5  18        4.63       -3.69     10.64 o 
  -1   5  18      145.71      137.61     25.60 o 
   0   5  18        1.17       -0.33      7.60 o 
   1   5  18        3.00      -10.34      6.90 o 
  -2   6  18       10.17        4.25      7.89 o 
  -1   6  18       13.09       13.43      8.75 o 
   0   6  18        3.39        2.48      6.65 o 
   1   6  18        0.84       -5.06      7.70 o 
  -2   7  18        2.13       -3.58      8.06 o 
  -1   7  18       78.09      126.56     22.45 o 
   0   7  18       17.91       17.00      8.54 o 
  -3   1  19        4.65       -1.81      6.23 o 
  -2   1  19       16.52        8.66     10.31 o 
  -1   1  19        3.50       -3.69      7.94 o 
   0   1  19       28.55       26.43      9.63 o 
   1   1  19       19.09       10.46      9.44 o 
  -3   2  19       23.34       19.41      7.67 o 
  -2   2  19        2.40        4.32      7.40 o 
  -1   2  19        2.59        6.14      8.68 o 
   0   2  19        1.07       -8.13      6.60 o 
   1   2  19       16.50        1.25      8.19 o 
  -2   3  19       15.36       18.16      9.06 o 
  -1   3  19        0.62       -0.64      7.97 o 
   0   3  19        0.69       -4.22      7.56 o 
   1   3  19       36.45       42.07     11.73 o 
  -2   4  19        9.85       15.97      7.20 o 
  -1   4  19       42.93       32.98     10.26 o 
   0   4  19        3.76       -2.55      7.61 o 
  -1   5  19        0.28        3.25      9.63 o 
   0   5  19        5.56        9.86      9.95 o 
  -1   0  20       24.96       11.75     13.92 o 
  -1   1  20        4.36        3.65      8.16 o 
                                                 
